# Supplementary material for: Genome-Wide Identification of the VQ Protein Gene Family of Tobacco (Nicotiana tabacum L.) and Analysis of Its Expression in Response to Phytohormones and Abiotic and Biotic Stresses
Source: Genes (Basel). 2020 Mar 7;11(3):284. doi: 10.3390/genes11030284 (PMC7140788; doi:10.3390/genes11030284)
Supplement: Supplementary file 1 [file genes-11-00284-s001.zip]

Archive with 5 entries (5 files):
- Supplementary Figure S2.png
- Supplementary Figure S3.jpg
- Supplementary Figure S4.jpg
- Supplementary Tables S1 to S6 [3-03-2020].xlsx
- Supplementary Figure S1.jpg
