# Supplementary material for: Genome-Wide Identification of the VQ Protein Gene Family of Tobacco (Nicotiana tabacum L.) and Analysis of Its Expression in Response to Phytohormones and Abiotic and Biotic Stresses
Source: Genes (Basel). 2020 Mar 7;11(3):284. doi: 10.3390/genes11030284 (PMC7140788; doi:10.3390/genes11030284)
Supplement: Supplementary file 1 [file genes-11-00284-s001.zip › Supplementary Tables S1 to S6 [3-03-2020].xlsx]

## Sheet: Table S1
Table S1. Oligonucleotide primers used in qRT-PCR analysis of NtVQ genes.
Gene names	Primer sequence（5’-3’）
NtVQ1	Forward Primer	CACTGTAGAGCTGGAGGCAA
	Reverse Primer	TGCACAAAGGCGAAGAAGGT
	Forward Primer	TCAGAGGCTAACCGGCAAGA
	Reverse Primer	GCGAAGAAGGTCGTCCACAG
	Forward Primer	TAAACTGCCCCTCCGATCCT
	Reverse Primer	CTTGCCGGTTAGCCTCTGAA
	Forward Primer	TGCGTGTAAACCAAGTCCGAT
	Reverse Primer	TAAGTCACGCGTGGGCTAAAA
	Forward Primer	CACTGTAGAGCTGGAGGCAA
	Reverse Primer	TGCACAAAGGCGAAGAAGGT
NtVQ2	Forward Primer	TTACTACCGCCACGGCTACA
	Reverse Primer	ATGACATCCCCCGCCCTAAA
NtVQ3	Forward Primer	AGGAGCCGTTGAACTGTGTG
	Reverse Primer	ACCATCCAAGAAACCTCCACC
NtVQ4	Forward Primer	TCAAATTTCCGGGCCGTTGT
	Reverse Primer	TTTCGTGCACTCATTTGCCTC
NtVQ5	Forward Primer	ACCCGAGTTTATCCACACCAA
	Reverse Primer	GGCCCATTACAACCCCCATT
NtVQ6	Forward Primer	GCCGAAGAGAGAGCTCCAA
	Reverse Primer	TATAACTGGCAATCGTGCTGG
NtVQ7	Forward Primer	CACTGGGAAGCCATCAGAGA
	Reverse Primer	CCAACTGAGCAGAAGCATCCA
NtVQ8	Forward Primer	AAAGGCTGACGGGAAAGCAT
	Reverse Primer	AAGGGGCATCTCAGTCTCAC
NtVQ9	Forward Primer	CACGACCTCTACCTCGACC
	Reverse Primer	CCTTGTGGTGTCCTTGTGTTC
NtVQ10	Forward Primer	GTGCCACATCAGCAACACCA
	Reverse Primer	AGAGGTAGAGGTCGTGGCAGTT
NtVQ11	Forward Primer	AGAGTACGACTCACGTGCTG
	Reverse Primer	CGGTGTTAATGGTGGTTGGC
NtVQ12	Forward Primer	GTGCTGCTGCTGCTAATTCTTT
	Reverse Primer	AAGGCGTTAATGGTTGTGGT
NtVQ13	Forward Primer	AACAAGAAGCGCAAGTCGTC
	Reverse Primer	TTCGCCACGTCTGTCTTGAT
NtVQ14	Forward Primer	GTAGTAGGGGCACGGAATGC
	Reverse Primer	CCAGCAACTCTGGCACAAAA
NtVQ15	Forward Primer	CATCAGCTTCCCGTCATCCC
	Reverse Primer	GGAGGTGACAAAATTTTACCAGTGA
NtVQ16	Forward Primer	AAATATTCTCACTGGTACCAACAGG
	Reverse Primer	GGCAAGAGTTCAGGTGGCT
NtVQ17	Forward Primer	CAAAGACTCACTGGACCTGGAC
	Reverse Primer	AGGTGGAAGAGAAGCTGGATT
NtVQ18	Forward Primer	ACCATCCCTCAACAACCACG
	Reverse Primer	CTCCTCCTCGGATTTGGGATG
NtVQ19	Forward Primer	ATCCATCAACAGCCACGTCA
	Reverse Primer	TCCTCCTTGTTTATAGGCTCGG
NtVQ20	Forward Primer	TCTTTCTCACCACCAACATCCC
	Reverse Primer	ACCCCGTTGTGACCAAATGA
NtVQ21	Forward Primer	TCAGCTACTATTCCTCCGGCT
	Reverse Primer	GAAGAATCCCGGTGGCGATA
NtVQ22	Forward Primer	AATCTACGCGGTTTCACCGA
	Reverse Primer	CAGAAGCCGGAGGAACAGAA
NtVQ23	Forward Primer	CCTCCTCCTTTTCTTTCTCATCAAC
	Reverse Primer	TGGTCAGATCTTAGACCCCGT
NtVQ24	Forward Primer	TGCCACCATCTAGTAGTGCAT
	Reverse Primer	CCAGAAGGGCAAGTCCATGA
NtVQ25	Forward Primer	TGATTCCTGGGCTTCATTCAG
	Reverse Primer	CGATCAATGGCGTAACTGGG
NtVQ26	Forward Primer	CCAAAATCCAACCCCACCACT
	Reverse Primer	ATTGTGGGCTGAATGAATCAAAGG
NtVQ27	Forward Primer	ATCACCAGATCCGAACCCAAC
	Reverse Primer	TGAACTGGATTTCTCCTTCTTGG
NtVQ28	Forward Primer	CAACAACCCGTACCCGACT
	Reverse Primer	AGCTGGATTTCTCCTTTCTGG
NtVQ29	Forward Primer	CCCTACACAAATCCTCCCCC
	Reverse Primer	TCTTGTCCTCGTCGTTGATGT
NtVQ30	Forward Primer	CCCAAATCCCAATCCACCCT
	Reverse Primer	GACCATAATGAGGAGGCGGTC
NtVQ31	Forward Primer	TGGGCCTAGACAAGCACAAT
	Reverse Primer	AGGAGGACCATTCAAACGTG
NtVQ32	Forward Primer	GAGCAGCAACAACGCAATCC
	Reverse Primer	TTTGGCTCGGACTTAGGCG
NtVQ33	Forward Primer	CACCGTCGTCGTCTTTGCTG
	Reverse Primer	AACTGCTCTTCCATCTGGCTG
NtVQ34	Forward Primer	TATGGGGGTGATGAAGTGCAA
	Reverse Primer	GACTTAGACGACGAAGCTGATG
NtVQ35	Forward Primer	CGCTACCACGTCCATAATCAGT
	Reverse Primer	CCCTGTGTTGACGCAAATGG
NtVQ36	Forward Primer	AATCCCACTGACTGGCTACA
	Reverse Primer	TGTGGAGGATGTTGTGGTTGT
NtVQ37	Forward Primer	CAGATTACCAACCGGCCTCC
	Reverse Primer	AAACGACTGAGGCGAAAACTG
NtVQ38	Forward Primer	TTGGCTGTCAACGACCTGTT
	Reverse Primer	AAACGACTGAGGCGGAAATG
NtVQ39	Forward Primer	AGTGAAACCATGCCAAACCC
	Reverse Primer	CCATGGTTGTGGTGAGTAGTA
NtVQ40	Forward Primer	GGTCCACGTCCTTGTCCATT
	Reverse Primer	ACCAGAGCCATGAAATCCCG
NtVQ41	Forward Primer	TCACCAACACACTCTCTTTGACT
	Reverse Primer	AGAAAAGATCAAGGCGGCGA
NtVQ42	Forward Primer	GAGAGATCAGGTGAAGGTGGTG
	Reverse Primer	GGTTGTCGAAAGAAGGCAACTC
NtVQ43	Forward Primer	GAGAACGAATCCGCCGTGT
	Reverse Primer	CACGTGTCCGTTCCCGC
NtVQ44	Forward Primer	GTCGTTTCAGACCCCGAGTG
	Reverse Primer	CGTCACGTGTCCGTTTCCTC
NtVQ45	Forward Primer	TGGGCTTTTCGTTCAGCTTTT
	Reverse Primer	CGAAGTCTGAACCGGGGC
NtVQ46	Forward Primer	GCAGCCTTCCATCAAAACCAA
	Reverse Primer	AGAGGGGGAATTGGAGTGGG
NtVQ47	Forward Primer	TACTGCATCACCCGTTTTCG
	Reverse Primer	CACTTGAACTTGCAGGGCTTT
NtVQ48	Forward Primer	GTTCCAGCTCGAGGCGTTTA
	Reverse Primer	TGCATTTGGTGAAGGAAGGGT
NtVQ49	Forward Primer	CGGTTCAGACTTCGACAGGTT
	Reverse Primer	ATCTTCCCGCTTACCCCAAC
NtVQ50	Forward Primer	ATATGCTATTTCCTCCTCTTCTTCT
	Reverse Primer	ACAGTGAGCATTTGGACGAC
NtVQ51	Forward Primer	CAATTCAAGGCGTTTGAAGGA
	Reverse Primer	AGCAGGCGATAGAGGGAAAT
NtVQ52	Forward Primer	AATTCGAGGCGGTTGCAG
	Reverse Primer	AAGCAGGCGATAGAGGGAAA
NtVQ53	Forward Primer	GTGATCATCAGTTGAGCCCTA
	Reverse Primer	TGGAGAAGTGTGACAACCAGT
NtVQ54	Forward Primer	AAGTGGTGGTGGTGATGAAGAG
	Reverse Primer	GTCATGAGGAGGATCAAAGAGAGT
NtVQ55	Forward Primer	ACAACACTATCCCAACTTCTCCT
	Reverse Primer	AAGGCTATCACCATTTCCAGAGG
NtVQ56	Forward Primer	AAGATCACATGGAACGCCTC
	Reverse Primer	GGGGCGTGGTGAAGTAAGA
NtVQ57	Forward Primer	GCTTTGGCTCTGGCTCTAGT
	Reverse Primer	TACAGGCCGTGCTAACTGAT
NtVQ58	Forward Primer	GTAGAGTTCGCAGCCTTCCA
	Reverse Primer	TAAACGACCGGAGCCGAAG
NtVQ59	Forward Primer	AACCAGCAAAGGGAAACCGA
	Reverse Primer	CCAGTGTATTGTTGCACCGC
EF1α	Forward Primer	CTGCAACAAGATGGATGCTAC
	Reverse Primer	ACCAACAGGGACAGTACCAAT

## Sheet: Table S2
Table S2. Analysis of NtVQ gene origin in progenitor species of cultivated tobacco.
Gene name	Nicotiana tomentosiformis	Nicotiana sylvestris
NtVQ1	✔
NtVQ2		✔
NtVQ3	✔
NtVQ4	✔
NtVQ5		✔
NtVQ6		✔
NtVQ7		✔
NtVQ8		✔
NtVQ9	✔
NtVQ10		✔
NtVQ11		✔
NtVQ12	✔
NtVQ13		✔
NtVQ14	✔
NtVQ15	✔
NtVQ16		✔
NtVQ17	✔
NtVQ18	✔
NtVQ19		✔
NtVQ20	✔
NtVQ21	✔
NtVQ22		✔
NtVQ23		✔
NtVQ24	✔
NtVQ25	✔
NtVQ26		✔
NtVQ27	✔
NtVQ28		✔
NtVQ29		✔
NtVQ30		✔
NtVQ31	✔
NtVQ32	✔
NtVQ33	✔
NtVQ34		✔
NtVQ35	✔
NtVQ36	✔
NtVQ37		✔
NtVQ38	✔
NtVQ39		✔
NtVQ40	NA	NA
NtVQ41		✔
NtVQ42	✔
NtVQ43		✔
NtVQ44	✔
NtVQ45		✔
NtVQ46		✔
NtVQ47		✔
NtVQ48		✔
NtVQ49	✔
NtVQ50	✔
NtVQ51		✔
NtVQ52		✔
NtVQ53		✔
NtVQ54	✔
NtVQ55	✔
NtVQ56	✔
NtVQ57		✔
NtVQ58	✔
NtVQ59	✔
Sequence comparison was performed with Blastn on NCBI website. "NA" denotes not available information in the NCBI database.

## Sheet: Table S3
Table S3. Biochemical properties of the various NtVQ domain proteins in tobacco (Nicotiana tabacum L.).
Name	Identifier	Length (aa)	MWa (kDa)	pIb	GRAVYc	Instability indexd	Aliphatic indexe	Subcelluar locationf	Family Group
NtVQ1	XP_016502012.1	119	13.07	5.34	-0.233	41.01	79.58	Chloroplast	VI
NtVQ2	XP_016455880.1	124	13.87	5.79	-0.497	48.27	71.61	Chloroplast	VI
NtVQ3	XP_016512628.1	168	19.43	9.25	-0.761	62.6	69.7	Nucleus	IV
NtVQ4	XP_016503918.1	188	19.95	9.99	-0.651	78.03	56.6	Nucleus	VII
NtVQ5	XP_016462577.1	188	19.89	9.9	-0.595	75.81	56.6	Chloroplast	VII
NtVQ6	XP_016456644.1	231	25.44	9.16	-0.497	68.6	70.87	Nucleus	I
NtVQ7	XP_016439763.1	164	18.52	9.44	-0.484	50.21	78.54	Chloroplast	IV
NtVQ8	XP_016458953.1	139	16.19	9.39	-0.773	39.5	62.45	Nucleus	IV
NtVQ9	XP_016467520.1	280	30.78	8.55	-0.416	71.24	63.75	Nucleus	I
NtVQ10	XP_016463454.1	281	30.84	7.93	-0.426	72.9	64.91	Nucleus	I
NtVQ11	XP_016461156.1	400	43.05	6.45	-0.584	69.93	62.5	Nucleus	VIII
NtVQ12	XP_016459249.1	420	44.68	7.13	-0.56	76.82	58.6	Nucleus	VIII
NtVQ13	XP_016434403.1	176	20.02	9.44	-0.705	51.38	72.61	Nucleus	IV
NtVQ14	XP_016471588.1	141	15.42	5	-0.472	42.29	72.55	Nucleus	II
NtVQ15	XP_016454714.1	185	20.32	9.51	-0.655	86.15	68	Nucleus	VII
NtVQ16	XP_016461891.1	178	19.49	9.79	-0.689	73.07	65.22	Nucleus	VII
NtVQ17	XP_016492980.1	233	25.55	9.33	-0.467	70.39	72.79	Nucleus	I
NtVQ18	XP_016456101.1	284	31.17	4.96	-0.636	63.23	67.64	Cytoplasm	I
NtVQ19	XP_016443166.1	286	31.45	5.14	-0.586	61.64	69.9	Nucleus	I
NtVQ20	XP_016448283.1	402	43.77	6.63	-0.559	40.05	64.03	Nucleus	VIII
NtVQ21	XP_016465487.1	225	23.4	5.89	-0.168	73.38	65.96	Nucleus	I
NtVQ22	XP_016453795.1	225	23.32	5.89	-0.152	75.35	69.42	Nucleus	I
NtVQ23	XP_016442567.1	467	50.14	6.49	-0.779	41.98	54.5	Nucleus	VIII
NtVQ24	XP_016454069.1	297	32	6.22	-0.663	42.33	53.87	Nucleus	VIII
NtVQ25	XP_016459412.1	228	24.71	9.77	-0.727	76.32	62.02	Nucleus	VII
NtVQ26	XP_016444425.1	227	24.63	9.77	-0.729	76.93	62.29	Nucleus	VII
NtVQ27	XP_016435998.1	260	27.76	9.42	-0.563	64.03	63	Nucleus	VII
NtVQ28	XP_016507056.1	260	27.75	9.45	-0.559	65.32	62.27	Nucleus	VII
NtVQ29	XP_016496740.1	200	22.34	10.6	-0.828	70.38	53.6	Nucleus	VIII
NtVQ30	XP_016464589.1	315	34.11	10.67	-0.754	82.05	57.87	Nucleus	III
NtVQ31	XP_016457855.1	315	34.1	10.67	-0.737	88.91	58.51	Nucleus	III
NtVQ32	XP_016444787.1	156	17.822	5.45	-0.84	52.92	57.5	Nucleus	I
NtVQ33	XP_016504503.1	156	17.232	5.93	-0.661	64.98	68.14	Nucleus	II
NtVQ34	XP_016436068.1	157	17.42	5.41	-0.678	63.57	64.65	Nucleus	II
NtVQ35	XP_016449485.1	207	22.31	10.23	-0.664	55.3	47.1	Nucleus	VIII
NtVQ36	XP_016467458.1	195	21.92	9.5	-0.833	57.68	50.97	Nucleus	VIII
NtVQ37	XP_016507678.1	316	33.48	10.33	-0.568	98.32	66.08	Nucleus	III
NtVQ38	XP_016453115.1	316	33.52	10.23	-0.52	97.13	67.63	Nucleus	III
NtVQ39	XP_016446599.1	230	25.09	10.07	-0.476	54.56	54.26	Nucleus	VIII
NtVQ40	XP_016473089.1	138	15.56	9.17	-0.552	43.63	74.2	Cytoplasm	I
NtVQ41	XP_016457109.1	292	31.58	5.95	-0.567	41.77	58.8	Nucleus	VIII
NtVQ42	XP_016456336.1	101	11.22	9.63	-0.427	44.68	76.24	Nucleus	VI
NtVQ43	XP_016442721.1	218	23.33	8.79	-0.291	52.91	58.12	Nucleus	VIII
NtVQ44	XP_016502251.1	218	23.36	9.16	-0.279	46.97	61.7	Nucleus	VIII
NtVQ45	XP_016477870.1	219	23.49	5.91	-0.332	37.64	64.47	Nucleus	VIII
NtVQ46	XP_016450029.1	115	13.02	9.74	-0.624	78.23	64.03	Nucleus	V
NtVQ47	XP_016441908.1	108	12.67	5.18	-0.571	62.12	61.79	Chloroplast	II
NtVQ48	XP_016496896.1	218	23.43	8.91	-0.475	83.57	67.11	Chloroplast	V
NtVQ49	XP_016453636.1	219	23.54	6.3	-0.315	45.2	66.21	Nucleus	VIII
NtVQ50	XP_016456671.1	221	23.66	8.54	-0.534	75.4	58.87	Chloroplast	V
NtVQ51	XP_016451702.1	212	23.03	7.78	-0.485	78.06	70.42	Chloroplast	V
NtVQ52	XP_016511844.1	222	23.84	8.35	-0.497	78.58	65.05	Chloroplast	V
NtVQ53	XP_016512281.1	195	21.7	5.83	-0.976	54.24	45.03	Nucleus	VIII
NtVQ54	XP_016449129.1	174	18.77	6.26	-0.683	40.71	58.85	Nucleus	VIII
NtVQ55	XP_016497221.1	187	20.79	5.92	-0.913	47.09	44.87	Nucleus	VIII
NtVQ56	XP_016451701.1	216	23.27	9.24	-0.487	82.9	63.24	Chloroplast	V
NtVQ57	XP_016434410.1	226	24.29	8.69	-0.407	75.96	66.5	Chloroplast	V
NtVQ58	XP_016509025.1	142	15.82	9.13	-0.689	70.62	60.42	Nucleus	V
NtVQ59	XP_016495432.1	208	23.09	4.98	-0.959	40.04	47.84	Nucleus	VIII
a, molecular weight; b, isoelectric point; c, the grand average of hydropathicity. Data given in a-e were calculated by the ProtParam tool (http://web.expasy.org/protparam/). The subcellular localization (f) was predicted with an online prediction tool WoLF PSORT (https://www.genscript.com/wolf-psort.html).

## Sheet: Table S4
Table S4. The nucleotide coding sequences of various NtVQ genes and predicted amino acid sequences of their encoded proteins.
Name	Sequence ID	CDS sequences	Deduced amino acid sequences
NtVQ1	XM_016646526.1	ATGTCAAAAGCAGCAAAGAATATGAGAGTTCCAGTGAAGATAATTGTAATCAATACACAATATATAGAAACGGATGCCAGCAGCTTCAAATCAGTAGTTCAGAGGCTAACCGGCAAGAATTCCACTGTAGAGCTGGAGGCAACAGCCGCTCCACCGCCACCGGCAGCCGCTTCCTACGGCGGCCACACTAGTTGGAATTATCAAAATGGTGAAACATTATTAATGGCAGAGACTGAGTCTATTGCGTGTAAACCAAGTCCGATTTTAGGGTTCAACGATTTTGACAAGTTATTTAAAGAGTTGCCTCCTGTGGACGACCTTCTTCGCCTTTGTGCAGATGAATTTCGTTCTAATTTTTAG	MSKAAKNMRVPVKIIVINTQYIETDASSFKSVVQRLTGKNSTVELEATAAPPPPAAASYGGHTSWNYQNGETLLMAETESIACKPSPILGFNDFDKLFKELPPVDDLLRLCADEFRSNF
NtVQ2	XM_016600394.1	ATGTCAAAAGCAGCAAAGAATATGACAGTTCCAGTGAAGATAGTTGTAATCAACACACAATATATAGAGACGGATGCCAGCAGCTTCAAGTCAGTAGTTCAGAGACTAACCGGCAAGAATTCCACTGTAGAGATGGAGGTAGCCGCCGCTCCACCGCCAACCGCGGCAGCTAATTACTACCGCCACGGCTACACTAATTGGGATGATCAAAGTAGTAGAGCATTAATTTCTGAGACCGAGTCCATTGCGCGCAAACCAAGTCCAAGTTTAGGGCGGGGGATGTCATTCAACGATTTTGACAATATTTTTAAAGAGTTGCCTCCTGTGGACGACCTTCTTCGCCTTTATGCAGATGAATATCGTTCTAATTATTAG	MSKAAKNMTVPVKIVVINTQYIETDASSFKSVVQRLTGKNSTVEMEVAAAPPPTAAANYYRHGYTNWDDQSSRALISETESIARKPSPSLGRGMSFNDFDNIFKELPPVDDLLRLYADEYRSNY
NtVQ3	XM_009594685.2	ATGATGTATAATAACATGGAAGAAAAAGCTGGCATAATAAGAAGGGAAAGTCGTCCATCATCATGTTCAGCACTAAGGATGAACAAGAATTCACAAACAATAACCAAAATGAAGCCCCAAATCCGAATAATTCACGTATTTGCACCAGAGATCATCAAGACAGACGTGGCGAATTTTCGGGAACTTGTTCAAAGGCTCACAGGGAAGCCATCGCCATCAGATAAGAAGAAGAAAGAAAGCAATATTTACAACATGAAGCAAATTCTTCCCAGCAGAAATAATAAGTTATTAGAGGAGCCGTTGAACTGTGTGACCACCTTTCTTAACAAGAAAATGGAGCTAAGGACTGGATTTCTTAATCCCTCAGAGTGGAGAGAAAGAATAAAAGGTGAAGAAGAG…	MMYNNMEEKAGIIRRESRPSSCSALRMNKNSQTITKMKPQIRIIHVFAPEIIKTDVANFRELVQRLTGKPSPSDKKKKESNIYNMKQILPSRNNKLLEEPLNCVTTFLNKKMELRTGFLNPSEWRERIKGEEEIWRNANSGGGFLDGLMEEFNQFPLDAAHMDAYGES
NtVQ4	XM_009610119.2	ATGGCTTCTTCTTCTACCAATAATCCTAACGGGTCCGACCCAAATTCATCAACACCCAATACAACTTTCGTCCAAGCTGACCCGTCAAATTTCCGGGCCGTTGTTCAAAGACTCACTGGCGCAACCCAAGACTCGTCCTCTGTTAAGCTCCCTGTTACTGGGTCCGGACCAGCTGGGCCACCTCGGCGACCGGCGTTTAAGCTGCACGAGCGGAGGCAAATGAGTGCACGAAAGCTCGAGATCATGCTCAACAATGGGGGTTGTAATGGGCCGCCTGTGGGCTTCAGTGCCGGCCCACTTTTATCACCTTCTTCTTCTTCTTCTTCTTTAACTAGGAAGAGAAGCTTTTTGGCTTCGCCGGTTTCACCACTAGAAATGCTGACACGTGGCAGCCCAAGA…	MASSSTNNPNGSDPNSSTPNTTFVQADPSNFRAVVQRLTGATQDSSSVKLPVTGSGPAGPPRRPAFKLHERRQMSARKLEIMLNNGGCNGPPVGFSAGPLLSPSSSSSSLTRKRSFLASPVSPLEMLTRGSPRTPRSPMEEEEKAIAEKGFYLHPSPLSTPRGSEPPELLPLFPLQSPTARNDSSSSY
NtVQ5	XM_016607091.1	ATGGCTTCTTCTTCTACCAATAATCCTAACGGGTCAGACCCGAGTTTATCCACACCAAATACAACTTTTGTTCAAGCTGACCCGTCAAATTTCCGGGCCGTTGTTCAAAGACTCACTGGCGCAACCCAAGACTCGTCTTTTGTTAAGCTCCCTGTTACTGGGTCTGGACCAGCTGGGCCACCTCGGCGACCGGCTTTTAAGCTGCACGAGCGGAGACAAATGTGTGCGAGAAAGCTCGAGATCATGCTTAACAATGGGGGTTGTAATGGGCCGCCTGTGGGCTTCGGCACCGGCCCACTTTTGTCACCTTCTTCTTCTTCTTCTTCTTCTGCTAGGAAGAGAAGCTTTTTGGCTTCGCCAGTTTCACCACTAGAAATGCTGACACGTGGCAGCCCAAGA…	MASSSTNNPNGSDPSLSTPNTTFVQADPSNFRAVVQRLTGATQDSSFVKLPVTGSGPAGPPRRPAFKLHERRQMCARKLEIMLNNGGCNGPPVGFGTGPLLSPSSSSSSSARKRSFLASPVSPLEMLTRGSPRTPRSPMEEEEKAIAEKGFYLHPSPLSTPRGSEPPELLPLFPLQSPTARNDSSSSS
NtVQ6	XM_016601158.1	ATGGATCCACCCGAACACCCCGCCGGAAAGTCGCCGAAGAGAGAGCTCCAAGGCCCCCGGCCAACACCTCTTAAAGTACGTAAAGATTCACATAAGATAAGAAAACCGCCGGTGGTGCCACATCAGCAACACCACCAGCTACCACCTCAAGCTCCAGCACGATTGCCAGTTATAATATACACCGTGTCCCCTAAGGTAATCCATGCAAACCCTAGCGAGTTCATGACGTTGGTCCAAAGACTCACTGGACCAGATTCCTCGTCCTCATTTTCCTCGTCGTCCTCTTCATTCCCTTTTCAAGAAAATATGAATATCGGCACGATATCTCGAGCAGCTAGGTTTGCTTCGATAGAGAAAACAAGAACCCTAGAAGGGAAAAACCCACAAATTTGTGACATG…	MDPPEHPAGKSPKRELQGPRPTPLKVRKDSHKIRKPPVVPHQQHHQLPPQAPARLPVIIYTVSPKVIHANPSEFMTLVQRLTGPDSSSSFSSSSSSFPFQENMNIGTISRAARFASIEKTRTLEGKNPQICDMEMVEGIETNREVERSSGVFPGILSPNPASLQPIPSNFFSPPSDPNPLGFFNDLSPVLHSNRNHFGHSYLSSPSNFISPRIILSPGTPSLDLFSNLFDV
NtVQ7	XM_016584277.1	ATGTATAACATGGAAGCTGCTGGGGTGATGACACAGAAACAAAACTATTTATCAATAAAAAGTCCATCATCAGTACTAGGGATGAACAAGAATTCACAAACAATATCCAAAATGAAGCCAAAAATTCGCATAATTCACATATTTGCACCTGAGATTATAAAGACAGACGTGGCGAATTTTCGGGAACTTGTCCAAAGACTCACTGGGAAGCCATCAGAGAAGAAGAAGAACAACATTTGCAATATCAAGAAAAGACTACAAATTACTACCAAGCAATTTGTTCCCAACAAAATGGAGCTAATTAAGAGTGGATGTAATTATCCCTCAGAGTTGAGAGAAAGAATTAAAGGAGAAGAAGATATATGGAGAAATGCAAATTCTGGGGCAGGTTTTTTGGGT…	MYNMEAAGVMTQKQNYLSIKSPSSVLGMNKNSQTISKMKPKIRIIHIFAPEIIKTDVANFRELVQRLTGKPSEKKKNNICNIKKRLQITTKQFVPNKMELIKSGCNYPSELRERIKGEEDIWRNANSGAGFLGGFQDYEGCFMQDFNLLPLDASAQLDAYGPVA
NtVQ8	XM_016603467.1	ATGAAGCCAATATTTACAAGTGATAAAATTCCAAGGTGTTCTAAGCTCACCATGCATAAAGATTCACACTCAATTTCCAAGATGAAGCCAAAAATACGAATAATTCATATAATTGCTCCACAGATTATTAAAACGGACGTTGAAAATTTTCGCGAGCTTGTACAAAGGCTGACGGGAAAGCATGCAGCAGAAGGTAAAGGAAGCAACAAGAAAAGAAAAGAGTTGATAAATCCTCAAAGGAAAATGGAAGAAGAAAGTACTGAAGAGAAAAATTATAGAGCTGAGAATTTGTCGAATGGATTTTGGAGTAGGTATGGAATGGATGAGGGATTCATTCAAAACTTTGGCGAATTTCCTGTGTTTCCTTTCAAGTCTACTCAGATTAATATGTTTGGTGAG…	MKPIFTSDKIPRCSKLTMHKDSHSISKMKPKIRIIHIIAPQIIKTDVENFRELVQRLTGKHAAEGKGSNKKRKELINPQRKMEEESTEEKNYRAENLSNGFWSRYGMDEGFIQNFGEFPVFPFKSTQINMFGETEMPLC
NtVQ9	XM_016612034.1	ATGCTTTTTTCCTCCTTTTCACCATCTCCTTCTTTCCTACTACGTCCGATCAATACTCACACTAATTTAATGTTTCCGATGGACGACCAACCGGAATATCCCGCCGGAAAGTCACCGAGAAGAGAGCTCCAAGGACCCCGGCCAACGCCACTTAAAGTACGTAAAGATTCACACAAGATCAGAAAACCACCGGTAGTGCCACATCAGCAATATCACCAGCCGCCACAAGCTCCGCCACGGCCACCAGTTATAATATATACCGTGTCCCCCAAGGTTATCCATGCAAACCCTAGCGAGTTCATGACGTTAGTCCAAAGACTCACCGGGCCAGATCATTCGTCCACGTGTTCCACCTCAGTAACTGGCACGACCTCTACCTCGACCGCTGCCGCTGCCGCT…	MLFSSFSPSPSFLLRPINTHTNLMFPMDDQPEYPAGKSPRRELQGPRPTPLKVRKDSHKIRKPPVVPHQQYHQPPQAPPRPPVIIYTVSPKVIHANPSEFMTLVQRLTGPDHSSTCSTSVTGTTSTSTAAAAAASASYSYFPFQENVNTGAISPAARFASIENTRTPQGKRPQICDMANMVHEGIEIGSEIERSGFFPGILSPNPSSLPPIPPNFFSPPSQDPNPLGFFYDLSPVLHSNKNYFEPSFLPSPSNNNFMISPRIFLSPGTPSLDLFNNLFDV
NtVQ10	XM_016607968.1	ATGCTTTTTTCCTCCTTTTCACCATCTCCTCCCTTTTCACCTCCTTCTTTCCTACTACGTCCAATCAATACTGACTCTAATTTAATGTTCCCGATGGACGACCAACCAGAATACCCCGCCGGAAAGTCACCGAGAAGAGAGCTCCAAGGACCCCGGCCGACGCCACTTAAAGTACGTAAAGATTCACACAAGATCAGAAAACCACCAGTAGTGCCACATCAGCAACACCACCAGCCGGCACAAGCTCCGCCACGGCCGCCAGTCATAATATATACCGTGTCCCCCAAGGTTATCCATGCAAACCCTAGCGAGTTCATGACGTTAGTCCAAAGACTCACTGGGCCAGATCATTCGTCCACCTGTTCCACCTCAGCAACTGCCACGACCTCTACCTCTGCC…	MLFSSFSPSPPFSPPSFLLRPINTDSNLMFPMDDQPEYPAGKSPRRELQGPRPTPLKVRKDSHKIRKPPVVPHQQHHQPAQAPPRPPVIIYTVSPKVIHANPSEFMTLVQRLTGPDHSSTCSTSATATTSTSASASASYSYFPFQENMNTGAISPAARFASIENTRTPQGKRPLISDMANVVHEGIEIGSEIERSGLFPGILSPNPSSLPPIPPNFFSPPSQDPNPLGFFYDLSPVLHSNKNYFEPSFLSSPTNNNFMISPRIFLSPGTPSLDLFNNLFDV
NtVQ11	XM_016605670.1	ATGGATTCTGGAAACAACAGTGCAAGTCTACAGTCATCAAGTGGTGGTGGTGATGAAGAGTACGACTCACGTGCTGCTGCTGATTCTTTTTCTTCTGCTAATTTTCACACACAAAATACCTCCATGTTTGACCCTTTTGCCAATTATTTCAACCCCATCTCACGCCAACCACCATTAACACCGTCATTGAACTACCCAGCTTCACTTTTCAATCTTGATACAGATTGGTCCAAAACCCTAAGATCTGACCACAATAATTCTCCTCATCAGATCAACAACAGCCACATGTCGTTATTAGAAACATCATCTTCTAATTCCTTATCCTTTCACGGTGCTTCTAGTTTCCCTTCTGCCGCGGCTGAACATGGTGGTGGTGGTAGCGTGACTATTACTACTACT…	MDSGNNSASLQSSSGGGDEEYDSRAAADSFSSANFHTQNTSMFDPFANYFNPISRQPPLTPSLNYPASLFNLDTDWSKTLRSDHNNSPHQINNSHMSLLETSSSNSLSFHGASSFPSAAAEHGGGGSVTITTTTTTTEPAAAVPRVDQPITQLAVRNPKKRSRASRRAPTTVLTTDTTNFRAMVQEFTGIPAPPFTSSSYFHPRTRFDIFGATPNSSLRPPLNISQPPNYLRRPFPQKIQPQQPGSTPFLSPSSSQSSSLLSCLANNIASASTTSAANNIPQNCNLFTNIQHNSILTSLLQSSQKYPLESSTILGSKDLEQFQIPSSNDSQLKMGSVVLEDYGLSSHNLGHNSSGLPNLISPEQAATTRNQNNIIHGDKVQETVGSRGEGMVESWINSSH
NtVQ12	XM_016603763.1	ATGGATTCTGGAAACAACAGTGCAAGTCTACAGTCATCAAGTGGTGGTGGTTGTGGTGGTGGTGATGAAGAGTACGATTCACGTGCTGCTGCTGCTAATTCTTTTTCTTCTGCTAATTTTCACACACAAAATACCTCCATGTTTGACCCTTTTGCCAATTATTTCAACCCCATCTCACGCCAACAACAACCACAACCATTAACGCCTTCACTGAATTACCCAGCTTCACTTTTCAATCTTGATACAGATTGGTCCAAAACCCTAAGATCTGACCACAATAATTCTCCTCATCAGTTCAACAACAGCCCCATGTCGTTATTAGCATCATCCAATAAATCATTGTCTTCTAATTCCTTATCCTTTGGTGGTGGTGTTTCTAATTTCCCTTCTGCCGCGGTA…	MDSGNNSASLQSSSGGGCGGGDEEYDSRAAAANSFSSANFHTQNTSMFDPFANYFNPISRQQQPQPLTPSLNYPASLFNLDTDWSKTLRSDHNNSPHQFNNSPMSLLASSNKSLSSNSLSFGGGVSNFPSAAVEHGGGGGSVTITTTTTTTEPAAMAAAVPPADQPVTQPAVRNPKKRSRASRRAPTTVLTTDTTNFRAMVQEFTGIPAPPFTSSTYFHPRSRFDIFGATPNSSLRPPLNISQQPNYLRRPFPQKIQPQQPGSTPFLSPSSSSSSSSALLSCLANNIASASTTSAANNIPQSCNLFTNIQQNSILTSLLQSSQKYPFGSSNILGSKDQEQFQIPSSSNDSQLKMGSVVLEDYGMSNHNLGHNLSGLPNLISPEQAVTTRNQNSIIHGDK…
NtVQ13	XM_016578917.1	ATGGAAGAAAAAGCTGGCAAAACAAGAAGCGCAAGTCGTCCATCATCATGTTCAGCATTAGAGATGAACAAGAATTCACAAATAATATCCAAAGTGAAGCCCCAAATCCGAATAATTCATGTATTTGCACCAGAGATCATCAAGACAGACGTGGCGAATTTTCGGGAACTCGTTCAAAGGCTCACAGGGAAGCCATCACTGTCAGATAAGAAGAAGAAGAATAAGAAGAAAGAAACCAATATTTACAACATGAAGCAAATTCTTCCCGGCAAAAATAATAAGTTATTAGAGGAGCCGTCGACCATGTTGAACTGTGTGACCACCTTTCTTAACAAGAAAATGGAGTTAAGGACTGGATTTATTAATCCCTCAGAGTGGAGAGAAAGAATAAAAGGTGAA…	MEEKAGKTRSASRPSSCSALEMNKNSQIISKVKPQIRIIHVFAPEIIKTDVANFRELVQRLTGKPSLSDKKKKNKKKETNIYNMKQILPGKNNKLLEEPSTMLNCVTTFLNKKMELRTGFINPSEWRERIKGEEEIWRNANSGGGFLDGLMEEFNQFPFLPSDAVHMDAHGESQLA
NtVQ14	XM_016616102.1	ATGGACAAAATGCTAAGTGTGCATTCAAAAAAGGGAAACAAACAGTCTAAAAAACCAGTGAAAGTAGTGTATATTGCAAACCCTATGAAGGTGAACACTAGTGCTGCAGAATTCAGAGCTTTAGTCCAAGAACTCACTGGCCAAGATGCTAAGTACCCGATGATCGAAAGTAGTGTCGGTAGTAGGGGCACGGAATGCGACAAAAATGGTAAATTCAAAAAGGGGTTTTATTTATCAGAGTCGCTACCTGACAAAGATCTTCAAGTTGTTCATGCAGTGGATGGAGTAGCTCCTAATAGTGAAGCAGCAATGACCGATAATTCGGATCTTTCCTTCGAGGATTATGGTGTTGGAGGAGAAGATTTTGTGCCAGAGTTGCTGGACAATTTGCCAGGGTTA…	MDKMLSVHSKKGNKQSKKPVKVVYIANPMKVNTSAAEFRALVQELTGQDAKYPMIESSVGSRGTECDKNGKFKKGFYLSESLPDKDLQVVHAVDGVAPNSEAAMTDNSDLSFEDYGVGGEDFVPELLDNLPGLMASNLWYD
NtVQ15	XM_016599228.1	ATGGCATCTTCTTGCCATATACCACCACATGATCAAAACAACAACCAGTTACACAATGTGAATAACATCTCATCTTGTTCTTCTCCATCTAATAATATTAGTAGTAATTTAGACTCCAATTTTACCACTTTTGTCCAAGCTGACCCCTCCAACTTCCGTTCTGTAGTCCAAAAACTCACCGGTGCAGCATCAGCTTCCCGTCATCCCGTCGTCGGAAAATCCAACTCTGGCGAGAAAGGTCCTCGGCGTTCGACTTTCAAGTTACACGAAAGAAGGCATAGTGAAAGAAAGCTTGAAAATATTCTCACTGGTAAAATTTTGTCACCTCCTTTTAATAGGCAAATGGTACTTATGGCTTCTCCAGTGTCACCTCTGGAAATGCTGACACGTGGAAGTCCG…	MASSCHIPPHDQNNNQLHNVNNISSCSSPSNNISSNLDSNFTTFVQADPSNFRSVVQKLTGAASASRHPVVGKSNSGEKGPRRSTFKLHERRHSERKLENILTGKILSPPFNRQMVLMASPVSPLEMLTRGSPKSPMEELEERAIAEKGFYLHPSPLSTPRGIEPPELLPLFPLQSPTAKHHSSS
NtVQ16	XM_016606405.1	ATGGCTTCTTCTAGCCATATACCACCACATGATCAAAACAACAACCAATTACACAATATGAACAACATCTCATCTTGTTCTTCTCCGTCTAATAGTATTAGTAATTTAGACTCCAATTTTACCACTTTTGTCCAAGCTGACCCCTCCAACTTCCGTTCTGTAGTCCAAAAACTCACCGGTGCAGCATCAGCTTCCCGTCATCCCGTCGTCGGAAAATCCAACTCCGGCGAGAAAGGTCCTCGGCGTTCCACTTTCAAGTTACACGAAAGAAGGCATAGTGCAAGAAAGCTTGAAAATATTCTCACTGGTACCAACAGGCAAATGGTACTTATGGCTTCTCCAGTGTCACCTCTGGAAATGTTGACACGTGGAAGTCCAAAATCACCAATGGAGGAATTA…	MASSSHIPPHDQNNNQLHNMNNISSCSSPSNSISNLDSNFTTFVQADPSNFRSVVQKLTGAASASRHPVVGKSNSGEKGPRRSTFKLHERRHSARKLENILTGTNRQMVLMASPVSPLEMLTRGSPKSPMEELQERAIAEKGFYLHPSLLSTPRGTEPPELLPLFPLQSPTARDHSSS
NtVQ17	XM_016637494.1	ATGGATCCACCGGAACACCCCGCCGGAAAGTCGCCGAAAAGAGAGCTCCAAGGCCCCCGGCCAACACCTCTTAAAGTACGTAAAGATTCACATAAGATAAGAAAACCGCCGGTGGTGCCACATCAGCAACACCACCAGCTACCACCTCAAGCTCCGCCACGACCGCCAGTTATAATATACACCGTGTCCCCTAAGGTAATCCATGCAAACCCTAGTGAGTTCATGACATTAGTCCAAAGACTCACTGGACCTGGACCAGATTCCTCGTCCTCATTTTCCTCCTCGTCCTCTTCATTCCCTTTTCAACAAAATATGAATATCGGTGCGATATCTCCAGCAGCTAGGTTTGCTTCGATAGAGAAAACAAGAACCCTAGAAGGGAAAAAACCACAAATTTGT…	MDPPEHPAGKSPKRELQGPRPTPLKVRKDSHKIRKPPVVPHQQHHQLPPQAPPRPPVIIYTVSPKVIHANPSEFMTLVQRLTGPGPDSSSSFSSSSSSFPFQQNMNIGAISPAARFASIEKTRTLEGKKPQICDIEMVEGIETNREVERSSGLFPGILSPNPASLPPIPSNFFSPLSDPNPLGFFNDLSPVLHSNRNYFGHSYLSSPSNFISPRIILSPGTPSLDLFSNLFDI
NtVQ18	XM_016600615.1	ATGAGCCATGCACAATTCTACGACAATCATGCAATTAAGGCAGATCAAGACATGATTAGCAATAACAACAATATTTCTCCTCCTTTGAAGATCAATAAGAACTCTCATTTGATCAAGAAATCATCGACCAATTCGTTATCTTCTTCTTCGTCTTCTTCCTCCCTATTTAATGGGGTCGCAGCCACCACCTCAACCACCATCCCTCAACAACCACGTCATCCCATTATCATCCACACACATCCTCCTAAAGTTATCCACACTCATCCGCGCGATTTCATGGCATTGGTCCAAAAACTCACTGGCTTTTCACGAGAAGACGACAACTCTTCTCCTTCTCATCCACCTCTTCCTCTACCTCAACATCCCAAATCCGAGGAGGAGGACCCCGTTTCTGGCCCC…	MSHAQFYDNHAIKADQDMISNNNNISPPLKINKNSHLIKKSSTNSLSSSSSSSSLFNGVAATTSTTIPQQPRHPIIIHTHPPKVIHTHPRDFMALVQKLTGFSREDDNSSPSHPPLPLPQHPKSEEEDPVSGPESCLGDILRPDKEIIYQNNNRNINKKCELLANDDNESTSVVTDENSGNNCSVGDAQVNSSASCYVPPPPTIFDLPNINDINSGISNYNNLSDPPIFLDSNAPFLSPNSTDLFFTDQPFCNYTDPLFFMPSTSMRSSISSSSSENIKELPDF
NtVQ19	XM_016587680.1	ATGAGCCATGCACAATTCTATGATAATCATGCAATTAAGGCAGATCAAGCCATGATTAGCAATAACAACAATGTTTCTCCTCCTTTGAAGATCAATAAGAACTCTCATTTGATCAAGAAATCATCGTCGAATTCGTTATCTTCTTCTTCCTCTTCTTCCTCCCTATTTAATGGGGTCGCGACCACCACCTCAACCATCATCCATCAACAGCCACGTCATCCGATTATCATCCACACACATCCTCCTAAAGTTATCCACACACATCCACGTGATTTCATGGCATTGGTTCAAAAACTCACTGGCTTTTCACGAGAAGACGACAACTCTTCTCCTTCTCATCCACCTATTCCTCTACCTCAACATCTCAAATCCGAGCCTATAAACAAGGAGGAGGACCCC…	MSHAQFYDNHAIKADQAMISNNNNVSPPLKINKNSHLIKKSSSNSLSSSSSSSSLFNGVATTTSTIIHQQPRHPIIIHTHPPKVIHTHPRDFMALVQKLTGFSREDDNSSPSHPPIPLPQHLKSEPINKEEDPVSGPESCLGDILRPDKEIIYQNNNINKKCELLANDDNESTSVVTDENSGNCSLGDAQVNSSASCYVPPPTTIFDLPNINDINSGIINYNNLNDPTIFLDSNNAPFPSPNSTDLFFSDQPFCNYTDSFFLMPSTSMRSSFSSSSSENIKELPDF
NtVQ20	XM_016592798.1	ATGGATTCTGGGAATAGTGGTAGTATGCAATCTTCAAGTGGTGGTGATGAAGAGTATGATTCACGTGGAGAATCCATTTCTACTTTCTTGAATAATAATAATAATCCTTCTCTTCATTTTGGTTCAATATCTTCTAATAATAATCCACCTCCACCTTTTCTTTCTCACCACCAACATCCCACTTTCTTTGATCCTCACTCACAAAATCTTGACACCAATTTCCCACAAAATGCAAATTCTCAGTTTAATACTAATGATCTCATTTGGTCACAACGGGGTCTAAGATCTGACCAAAACTTCAACAACTTTGGTACATCCTCATCAAATGCTACTCAAGCTGTTCTTCATCAAAACCTTTTTTCGGGTTCATCTTCAGTACCATTACAACAATCTTTGATT…	MDSGNSGSMQSSSGGDEEYDSRGESISTFLNNNNNPSLHFGSISSNNNPPPPFLSHHQHPTFFDPHSQNLDTNFPQNANSQFNTNDLIWSQRGLRSDQNFNNFGTSSSNATQAVLHQNLFSGSSSVPLQQSLIEAAGNVVQRASNSAQPEHQPNVVKNPKKRTRASRRAPTTVLTTDTTNFRQMVQEFTGIPTAPFTGSAYTRRLDLFSTAGSAMRSGHLDTLGPLYPLRPSAQKVNQVSPFMPQLSSSTSTSSSSLLSSSMIDALMPTNNNTGNKNSIIGTSTTMASTSTSTNFQLGSDHLGIQKQAQNLFNMQNQILSFKQHHPLVNNAQVFGTKSSQGTNTIVPSLDELGISHDQQVSANLISGYKGEFLVKQEMMEIIFQDYGDQVVMVIMMEVK…
NtVQ21	XM_016610001.1	ATGGACTTTCCACCACCGGATTTTTTCACCGGCGCCGGCGACGGAAGGCCATCCCCAACGAGGAGAGGAGAACTACAAGGTCCTCGTCCTACTCCTCTTAAAGTCAACAAAGATTCCTACAAAATCAAGAAACCTCCAGTTGCTCCTCCGCCGCATCCTCCGCCTCATACCGCTGCCGGAGCTCCGTCAACGAGCCAGAACCTGCAAACGGTGATAATCTACGCGGTTTCACCGAAAGTGTATCACACGACCGTTAGTGACTTCATGAGTGTTGTACAAAGACTAACTGGATCTTCAACTTCCTCCATGGAACCCTCCACCTCCGGCGCCAGCTCCGGCGATGGGAACTTATCGCCAGCGGCGAAGTTGGCTTCGATGGAAAAAGCAAGTAGTCCTTCA…	MDFPPPDFFTGAGDGRPSPTRRGELQGPRPTPLKVNKDSYKIKKPPVAPPPHPPPHTAAGAPSTSQNLQTVIIYAVSPKVYHTTVSDFMSVVQRLTGSSTSSMEPSTSGASSGDGNLSPAAKLASMEKASSPSATIPPASAASDLMDILDIIGNSSVEMSHQIPGILSPAPATLPPVSPPGFFSPVPSDPFMLMMLSPSPSTLFSAPLISPSPNASDLFHPFFDF
NtVQ22	XM_016598309.1	ATGGACTTTCCACCACCGGATTTTTTCGCCGGCGGCGGCGACGGAAGGCCATCTCCGACGAGGAGAGGAGAACTACAAGGTCCTCGTCCTACTCCTCTTAAAGTCAACAAAGATTCCTACAAGATCAAGAAACCACCAGTTGCTCCTCCGCCGCATCCTCTGCCTCATACCGCTGCCTTAGCTCCGTCGACGAGCCAGAACCCGCAAACGGTGATAATCTACGCGGTTTCACCGAAAGTGTACCACACGACCGTTAGTGACTTCATGAGTGTTGTACAAAGACTTACTGGATCTTCAACTTCCTCCATGGAACCCTCCACCTCCGGCGCCAGCTCCGGCGATGGGAACTTATCGCCGGCGGCGAAGTTGGCTTCGATAGAAAAAGCGAGTAGTCCTTCT…	MDFPPPDFFAGGGDGRPSPTRRGELQGPRPTPLKVNKDSYKIKKPPVAPPPHPLPHTAALAPSTSQNPQTVIIYAVSPKVYHTTVSDFMSVVQRLTGSSTSSMEPSTSGASSGDGNLSPAAKLASIEKASSPSASVPPASAASDSLDILDIIGNSSVEMSHQIPGILSPAPSTLPPVSPPGLFSPIPADPFMMMMLSPSPSTLFSAPLISPSPNASDLFHPFFDF
NtVQ23	XM_016587081.1	ATGGATTCCGGGAATAGTGGTAGTATGCAATCTTCAAGTGGTGGGGATGAAGAGTATGATTCACGTGGAGAATCCATCTCTACTTTCTTGAATAATAATAATAATAATAATCCTACTCTCCATTTTGGTTCAATATCTTCTAATAATAATCCACCTCCTCCTTTTCTTTCTCATCAACCCACTTTCTTTGATCCTCACTCACAAAATCTTGACACCAATTTCCCACAAAATGCAAATTCTCAGTTTAATACTAATGATCTCATTTGGTCACAACGGGGTCTAAGATCTGACCAAAACTTCAATAGCTTTGGTACATCCTCATCAAATGCTACTCAAGTTGTTCTTCATCAAAACCTTTTTTCGGGTTCATCTTCAGTACCACTACAACAATCTTCAATT…	MDSGNSGSMQSSSGGDEEYDSRGESISTFLNNNNNNNPTLHFGSISSNNNPPPPFLSHQPTFFDPHSQNLDTNFPQNANSQFNTNDLIWSQRGLRSDQNFNSFGTSSSNATQVVLHQNLFSGSSSVPLQQSSIEAAGNVIQRASNSAQPEHQPNVVKNPKKRTRASRRAPTTVLTTDTTNFRQMVQEFTGIPTAPFTGSAYTRRLDLFSTAGSAMRSGHLDTLGPLYPLRPSAQKVNQVSPFMPQLSSSTSTSSSSLLSSSMIDALMPTNNNTGNNNSIIGTSTTSASTSTSTNFQLGSDHLGMQKQAQNLFNMQNQILSFKQHHPLVNNAQVFGTKSSQGTNTIVPSLDELGISHDQQVSANLISGYQGGISSQTRNDGNNLSRLWRSGGINGQNDGG…
NtVQ24	XM_016598583.1	ATGGATTCTGGAAATAGTGGTAGTGTGCAATCTTCAAGTGGTGGTGGTGATGAAGAGTATGATTCACATGGGGGCTCAATCTCAACTTTCTTGAATTCTTCAGCCCATTTTGGTTCAATCTCATCAAATCCACTCCCACAATTTCTTTCTCACCAACCCACTCTCTTTGATCCTCATGACTCACAAAATTTCAACTCCAATTTCCAAGATTCAGCAAATTCTCTGTACAACAATGATCTTCTCTGGCCTAAATCATTGGGATCCGATAACAATTTCAACAACTTTGGAAACTTAAATTCCTCATCATCAAGTGCTACTAATCATGCTATTTTGGGTACTAATACTCAAGTTCCAAACTATAATTCAATACCAATAAAATCAAGCATTGATCATCAGCCT…	MDSGNSGSVQSSSGGGDEEYDSHGGSISTFLNSSAHFGSISSNPLPQFLSHQPTLFDPHDSQNFNSNFQDSANSLYNNDLLWPKSLGSDNNFNNFGNLNSSSSSATNHAILGTNTQVPNYNSIPIKSSIDHQPNVGKNPKKRSRASRRAPTTVLTTDTTNFRQMVQEFTGIPTTPFTGSAYTRRLDLFSTATSAIRSGHLDNLGPLFTLRPSTQKVQDSPIFMPPSSSALNNSMVGRTNASTSDIGISKQAQNKLFNMQNDQIQSFSTSEFHPEKGFENYVCSAGEGTVGSWTCPSG
NtVQ25	XM_016603926.1	ATGGAAATGACCTCAAGAATTCAAGATAGAGAGAACCCATCTTCAATAAACTCACCAAGAAGCAATGGAACAAGTCCAAACAGCAACAGCAATGGATCAGTAATCCAAAATCCAACCCCACCACTGACCCCAAAAACAATCTCTAGATCTGAAACAAACAACCCTTACCCAACAACTTTTGTACAAGCTGATACTTCTTCCTTTAAACAAGTTGTTCAAATGCTCACTGGTTCCTCTGAAACTGCAAAACAAGCAGATCCATCTTCATCTTCATCTTCCAATAAAGGGACCATTCCTCCTATTAGAACTGCTCCTAAAAAACCCGGTTTCAAGCTCTACGAAAGAAGAAACAGTTTAAAAAATGGGCTAATGATTAGCCCTTTGATTCCTGGGCTTCAT…	MEMTSRIQDRENPSSINSPRSNGTSPNSNSNGSVIQNPTPPLTPKTISRSETNNPYPTTFVQADTSSFKQVVQMLTGSSETAKQADPSSSSSSNKGTIPPIRTAPKKPGFKLYERRNSLKNGLMISPLIPGLHSAHNSSSFSPRNKPEILSPSILDFPSLALSPVTPLIEDTFNKSSPLSNLSEEDKAIAEKKFYMHPSPRRTPRDSEPQLLPLFPVTSPRVSGSSSS
NtVQ26	XM_016588939.1	ATGGAAATGACATCAAGAATTCAAGATAGAGAGAACCCATTATCAATAAACTCACCAAGAAGCAATGGAACAAGTCCAAACAGCAACAGCAATGGATCAGTAATCCAAAATCCAACCCCACCACTGACCCCAAAAACAATCTCTAGATCTGAAACAAACAATCCTTACCCAACAACTTTTGTACAAGCTGATACTTCTTCTTTCAAACAAGTTGTTCAAATGCTCACTGGTTCCTCTGAAACTGCAAAACAAGCAGATCCATCTTCATCTTCATCTTCATCTTCCAATAAAGGCTCCATTCCTCCTATTAGAACTGCTCCTAAAAAACCCGGTTTCAAGCTCTACGAAAGAAGAAACAGTTTAAAAAATGGGCTTATGATTAGCCCTTTGATTCATTCA…	MEMTSRIQDRENPLSINSPRSNGTSPNSNSNGSVIQNPTPPLTPKTISRSETNNPYPTTFVQADTSSFKQVVQMLTGSSETAKQADPSSSSSSSSNKGSIPPIRTAPKKPGFKLYERRNSLKNGLMISPLIHSAHNSTSFSPRNKPEILSPSILDFPSLALSPVTPLIEDPFNKSSPLSNLSEEDKAIAEKKFYMHPSPRRTPRDSEPQLLPLFPVTSPRVSGSSSS
NtVQ27	XM_009618251.2	ATGGAAACCTTAGCAAAACCTCAAGAATTTAGAAACCCATGTCTTATTTCATCCCCAGATAGCCATAGCTCCAACAGTTCAAGCTGTAGCAATAGCGGCAACTCCAATGGTCTTCACCACCGCTACCCTACACCGCCCACCACCCCAACACCTGCTACTCCGCCAGCACTACCACCACAACTACCCATCACCAGATCCGAACCCAACAACCCGTACCCGACTACCTTCGTCCAAGCTGATGCTTCCTCTTTCAAACAGGTAGTTCAAATGCTTACTGGGTCCTCTGAAACCGCCAAGGTTGCAGCTACTCCGGGTCGGGCTGAGCCTGTTAGACATCATATCCCGCCCATTAAAACCGGGCCCAAGAAGGAGAAATCCAGTTCAAAGCTGTATGAGAGA…	METLAKPQEFRNPCLISSPDSHSSNSSSCSNSGNSNGLHHRYPTPPTTPTPATPPALPPQLPITRSEPNNPYPTTFVQADASSFKQVVQMLTGSSETAKVAATPGRAEPVRHHIPPIKTGPKKEKSSSKLYERRNSMKNFKISPLGPGVVNKSVFSTGFSGSPRTATPEILSPSILDFPSLVLSPVTPLIHDPFNRSPHSGGVSVSSENLDLDAEEKAIAKKGFFLHPSPATTPRESEPRLLPLFPVTSPRVSGSSNSDS
NtVQ28	XM_016651570.1	ATGGAAACATTAGCAAAACCTCAAGAATTTAGAAACCCATGTCTTATTTCATCCCCAGATAGCCATAGCTCCAACAGTTCAAGCTGTAGCAATAGCGGCAACTCCAATGGTCTTCACCACCGCTACCCTACACCGCCCACCACCCCAACACCTGCTACTCCGCCAGCACTACCACCACAACTACCCATCACCAGATCCGAACCCAACAACCCGTACCCGACTACCTTCGTCCAAGCTGACGCTTCCTCTTTCAAACAGGTAGTTCAAATGCTTACTGGGTCCTCTGAAACCGCCAAGGTTGCAGCTAATCCGGGTCGTGCTGAGCCCGTTAGACATCCGATCCCGCCCATTAAAACTGGGCCCAGAAAGGAGAAATCCAGCTCGAAGTTGTATGAGAGA…	METLAKPQEFRNPCLISSPDSHSSNSSSCSNSGNSNGLHHRYPTPPTTPTPATPPALPPQLPITRSEPNNPYPTTFVQADASSFKQVVQMLTGSSETAKVAANPGRAEPVRHPIPPIKTGPRKEKSSSKLYERRNSMKNFKISPLGPGVVNKSVFSAGFSGSPRTATPEILSPSILDFPSLVLSPVTPLIHDPFNRSPHSGGVSMSSENLDLEAEEKAIAKKGFFLHPSPATTPRESEPRLLPLFPVTSPRVSGSSSSDS
NtVQ29	XM_016641254.1	ATGAGTGAAACCATAACAAATCCCACTGACTGGCTACAAATCTATCAACATGCCCTCTCCGGTCAACCTCAAACCTCTCCGCCGTTAACCACCGTCTTCAGCAGCGGCCAACTCTCCGACGCCACGGTGGTCACCACCACACCATCTTCCACTAGTCCTGGTCATCATGGCCCATTGGGCCGTGGTTCCAGGACCATTAGAAGAAGATCCAGGGCTTCAAGGCGAACCCCAACAACTGTACTCAATACAAACACAACCAATTTCCGAGCCATGGTTCAACAGTTCACTGGGAGCCACAGTGAACCATTTTCATTTTCAGGACTTGAACCCGAGACGTTTAGGTCAAGAAATATTAATCTTCATCAGCAGATAGTGAATCCTAGTACTACTCCTAGTGCT…	MSETITNPTDWLQIYQHALSGQPQTSPPLTTVFSSGQLSDATVVTTTPSSTSPGHHGPLGRGSRTIRRRSRASRRTPTTVLNTNTTNFRAMVQQFTGSHSEPFSFSGLEPETFRSRNINLHQQIVNPSTTPSAYNIQFQQQVQQTLPYTNPPPQGHNIGHEAFFHRLGNSSSRSSMEVSENLIMDDRTLFPPQHQRRGQE
NtVQ30	XM_016609106.1	ATGGATAATAGGAATCCAGATCATTTGGGTGTGAATAAATTTGGGAAGAATATCAAGAAGAGTCCTATACACCAGCCCAATTTCAACAACACAAATAGTGCTAGGCCACAACCTCAACCTCAGGTTTACAATATTAACAAGAATGATTTTCGGAGCATTGTTCAGCAACTGACAGGTTCACCTTCTCAAGAGCCTCCACCTAGACCTCCCCAGAATCCTTCAAAGCCTCAGAGCATGAGATTACAAAAAATTCGGCCACCACCTTTGACTCCAATAAATCGTCCCCAAATCCCAATCCACCCTCCTGCACAGGTCCCAGGCTTAGCTCAATCTGCAGGAGGTGTTCCTTACCATAACAATGTTGTGAGACCGCCTCCTCATTATGGTCAGCCGTCACCC…	MDNRNPDHLGVNKFGKNIKKSPIHQPNFNNTNSARPQPQPQVYNINKNDFRSIVQQLTGSPSQEPPPRPPQNPSKPQSMRLQKIRPPPLTPINRPQIPIHPPAQVPGLAQSAGGVPYHNNVVRPPPHYGQPSPPMLPPTPGDVWTNTAESPISVYMRYLQNSIIDSGPRQAQFQGPGHFQAHPPSSGLLPNPSMPPLLNGPPPRMNGLPSPRMNGPPPLPSPGINGPPPLPSPTSQYLLPSPTGFLNLLSPRSPYPLLSPGMQHPPPLTPNFSFSPMAQPGILGPGPQFPPSPGYGFPLSPSGFFPISSPRWRDQ
NtVQ31	XM_016602369.1	ATGGATAATAGGAATCCAGATCATTTGGGTGTGAATAAATTTGGGAAGAATATCAAGAAGAGTCCTATACACCAACCCAATTTCAACAACACAAATAGTGCTCGGCCACAACCTCAACCTCAGGTTTATAATATTAACAAGAATGATTTTCGGAGCATTGTTCAGCAACTGACAGGTTCACCTTCTCAAGAGCCTCCACCTAGACCTCCTCAGAATCCTTCAAAGCCTCAGAGTATGAGATTACAAAAGATTCGGCCACCGCCTCTGACTCCAATAAATCGTTCCCAAATTCCAATCCACCCTCCTGCACAGGTCCCAGCCCCTGCCCAATCTGCAGGAGGTGTTCCTTACCATAACACTATTGTGAGACCGCCTCACTATGGTCAGCCGTCACCCTCT…	MDNRNPDHLGVNKFGKNIKKSPIHQPNFNNTNSARPQPQPQVYNINKNDFRSIVQQLTGSPSQEPPPRPPQNPSKPQSMRLQKIRPPPLTPINRSQIPIHPPAQVPAPAQSAGGVPYHNTIVRPPHYGQPSPSMLPPTPGDVWTNTAESPISVYMRYLQNSIIDSGPRQAQFQGPGHFQAHPPSSGLLPNPSMPLLPSPRMNGPPPLPSPRLNGPPPPLPSPGINGPPPLPSPTSQYLLPSPTGFLNLLSPRSPYPLLSPGMHHPPPLTPNFSFSPMAQPGILGPGPQFPPSPGYGFPLSPSGFFPISSPRWRDQ
NtVQ32	XM_016589301.1	ATGAGCCCTCCATTGAAGATCAACAGGGACTCTTGTCACATCAAGAAACCATCATTTGAGCAGCAACAACGCAATCCAGTTATAATTTACACTCATTCTCCCAAAATAATTCGTACCCATCCACGTGATTTTATGGCATTAGTCCAAAAACTCACTGGCTTTTCTCGTTCGGAAAAAGACCTCTCATCTTCGCCTAAGTCCGAGCCAAATAATTACCATGATTACAATGGTAACAATGATTTTAAAGGTGGGGTTTTTGCGAATGTTGAAAATAACAGCATCAGTTACAATAATGCAGGGAATATCCAGTTGGTTAGTGAAATTAAAGATACAAATAGTGAAAATGATAATCATAATGATTTTGGAGATATTACTGATCAAGCTGATTTTTTGTGCTCA…	MSPPLKINRDSCHIKKPSFEQQQRNPVIIYTHSPKIIRTHPRDFMALVQKLTGFSRSEKDLSSSPKSEPNNYHDYNGNNDFKGGVFANVENNSISYNNAGNIQLVSEIKDTNSENDNHNDFGDITDQADFLCSAQSLFNYTDSLFFMPSMKEFPDY
NtVQ33	XM_016649017.1	ATGGATTATGGGGGGGTGATGAAGTGCAAGAAGGTCAAGAAACAAAGGAGGAGATCAGATGACCATAATTCTAAGAAGTCAAATATCAAAGTTGTGTATATTTCTACTCCCATGAAAGTAAAGACTAGTGCGTCAAGATTTAGGGCACTTGTCCAAGAACTCACTGGGCCAGACTCCGATATAGCACGAATTATGGAGAGTAATGGCGCAACAGAGTTTGAAGATCATAACGGACATGGCAATAATGAACTTCGTGAACTGCTAAAGTCTTCGTCACCATCACCATCACCGTCGTCGTCTTTGCTGCAAGCAAAGTCTAATTCATCGTCTGTGAGCTCAGAGTCTAATTATTTTACGGAACCTAATTTTGAGGATTTATTATTTAGCAGCCAGATGGAA…	MDYGGVMKCKKVKKQRRRSDDHNSKKSNIKVVYISTPMKVKTSASRFRALVQELTGPDSDIARIMESNGATEFEDHNGHGNNELRELLKSSSPSPSPSSSLLQAKSNSSSVSSESNYFTEPNFEDLLFSSQMEEQFLALLASANSEIDVLGSYDAL
NtVQ34	XM_016580582.1	ATGGATTATATGGGGGTGATGAAGTGCAACAAGGTCAAGAAACAAAGGAGGAGATCAGATGACCATAATTCTAAGAAGTCAAATATCAAAGTTGTGTATATTTCTACTCCCATGAAAGTAAAGACTAGTGCGTCAAGATTTAGGGCACTTGTCCAAGAACTCACCGGGCCAGACTCCGATATAGCGAGAATCATGGAGAGTAATGGAGCAACAGAGTTTGAAGATTATAATGGACGTGACAACAATGAACTTCATGAACTGCTGCCCGCAGCAAAGTCTTCGTCACCATCAGCGTCGCCATCAGCTTCGTCGTCTAAGTCTAATTCATCGTCTTTGAGTTCAGAGTCTAATTATTTTACGGAACCTAATTTTGAGCATTTATTATTTAGCAGCCAGATG…	MDYMGVMKCNKVKKQRRRSDDHNSKKSNIKVVYISTPMKVKTSASRFRALVQELTGPDSDIARIMESNGATEFEDYNGRDNNELHELLPAAKSSSPSASPSASSSKSNSSSLSSESNYFTEPNFEHLLFSSQMEEQFLALLESANSEIDVLGSYDAL
NtVQ35	XM_016593999.1	ATGGGCATGAGTGAAACCATGCCAAACCCTACCAACTGGGCACAATTCTACCAACACAGCCTCTCCGGCGGCCAACCTCAAAGATCGCCGTTAACCACCGTATTCTCCGACGGCCGAGTCTCTGATGCTACGGTGGTCACCACCGCTACCACGTCCATAATCAGTAGTAGTACTACTCCGGCAGATCACCACAACCATGGCCCAGCCGATGGCCGTGTTTCCAAGCCTATACGACGTCGTTCACGAGCTTCTCGACGAACACCAACCACTGTTTTGAACACAGACACCACCAATTTCCGAGCCATGGTTCAACAGTTCACTGGTGGTGCAATTACTACACCATTTGCGTCAACACAGGGAACCTACTTAGGTTTTGGCTCTAGCTCCTCTAATAATAAT…	MGMSETMPNPTNWAQFYQHSLSGGQPQRSPLTTVFSDGRVSDATVVTTATTSIISSSTTPADHHNHGPADGRVSKPIRRRSRASRRTPTTVLNTDTTNFRAMVQQFTGGAITTPFASTQGTYLGFGSSSSNNNIVNPTTAANSGAYNIQFQQPMQQNQVPYMFSSVGRTSNLTRPNVEGNRISTLVSPSESGSSPSNENKSENNFMF
NtVQ36	XM_016611972.1	ATGCCAAATCCCACTGACTGGCTACAAATCTATCAACATACCCTCTCAGAACAACCTCAAACCGCTCCGCCGTCCACCACCGTCTTCGGCGGCAGCCAACTCTCCGATGCCACGGTGGTTACAACCACAACATCCTCCACAAGTCTTCACCATCACGGCCCGTTGGGCCGTGGTTCCAGGACCATTAGGAGAAGATCCAGGGCTTCAAGGCGAACCCCAACAACTGTATTCAATACAAACACCACCAATTTCCGAGCCATGGTGCAACAGTTCACTGGCAGCCACAGTGAACCATTTTCATTCTCGGGACTTGAATCCGATACATTTGGGTCAAGGAATATTAATCTTCATCAGCAGATAGTGAATCCTAACACTACTCCTAGTGCTTATAATATACAG…	MPNPTDWLQIYQHTLSEQPQTAPPSTTVFGGSQLSDATVVTTTTSSTSLHHHGPLGRGSRTIRRRSRASRRTPTTVFNTNTTNFRAMVQQFTGSHSEPFSFSGLESDTFGSRNINLHQQIVNPNTTPSAYNIQFQQEVQQIFPYTNPPSQDHTIGHEAFFHRLGNSSSRSNMEVSENLIMDDRTLFPPQHQRGQK
NtVQ37	XM_016652192.1	ATGGATAATAAAAGCTGTAATTCATCTGGTGGTGACGCTGATTCTACTTCTGCTACGAGTAGTAGCAGCAGTGGTAATAGGGACATGTATTTGAAACACCTTAACAAAATCTCCCATAAGATTTCTAAACCCATTAGAAAACCTCCTCCTCCTCCTCTTTTTGACAACAACCAGAATCTTCAGACGCGTCCGCAGGCGCAGACCCAACACGCGCCACCACCGGGACCGCCTCTTCAGAATTTGCAGCCTCAACCGCAGCAACAGCCACCGGTGTATAATATTAACAAGAGTGATTTTAGGGATGTTGTTCAGAAACTTACTGGTTCCCCTGCTCATGAACGGATTTCTACTCCTCCGCCTATACAACAGCCTAAGGCTCCGAGTTCACGGTTGCAGAGG…	MDNKSCNSSGGDADSTSATSSSSSGNRDMYLKHLNKISHKISKPIRKPPPPPLFDNNQNLQTRPQAQTQHAPPPGPPLQNLQPQPQQQPPVYNINKSDFRDVVQKLTGSPAHERISTPPPIQQPKAPSSRLQRIRPPPLAQITNRPPPFVNASNAVAGGGIGCGGGFVGGQRPVQAQPLSPLPPFPGVHAAAESPISAYMRFLQSSIASGPSGLSPLALRWNNVGPPQQQPQFSPQSFPLPQQQNIPPPPTVSSSVLPPFPAFPSSPLPFGCLPSPKSPYGLPSPSLLLSPSGHLGFQQLPLSPTLPVPSPKWKGI
NtVQ38	XM_016597629.1	ATGGATAATAAAAGCTGTAATTCATCTGGTGGTGACGCTGATTCTACTTCTGCTACGAGTAGTAGCAGCAGTGGTAATAGAGATATGTATTTGAAACATCTTAACAAAATCTCCCATAAGATTTCTAAACCCATTAGAAAACCTCCTCCTCCTCCTCTTTTTGACAACAACCAGAATCTTCAGACGCGTCCGCAGGCGCAGACCCAACACGCGCCACCACCGGGACCGCCTCTTCAGAATTTGCAGCCTCAACCGCAGCAACAGCCACCGGTGTATAATATTAACAAGAGTGATTTTAGGGATGTTGTTCAGAAACTTACTGGTTCCCCTGCTCATGAACGGATTTCTACTCCTCCGCCTATACAACAGCCTAAGGCTCCGAGTTCACGGTTGCAGAGG…	MDNKSCNSSGGDADSTSATSSSSSGNRDMYLKHLNKISHKISKPIRKPPPPPLFDNNQNLQTRPQAQTQHAPPPGPPLQNLQPQPQQQPPVYNINKSDFRDVVQKLTGSPAHERISTPPPIQQPKAPSSRLQRIRPPPLAQITNRPPPFVNASNVVAGGGIGCGGGFVGCQRPVHAQPLSPLPPFPAVHAAAESPISAYMRFLQSSIASGSSGLSPLAPRWINVGPPQQQPPFPPQSFPLPQQQNIPPPPTASSSVLPPFPAFPSSPLPFGCLPSPKSPYGLLSPSLLLSPSGHLGFQQLPLSPTLPVPSPKWKGI
NtVQ39	XM_016591113.1	ATGATCCTATGTTTTTATTCTTCCCTTCTTCCTAAAATTTACAAACTCTCAGCTTCTTTATCTTCCTTTTTCAACTTTTTTATGGGCATGAGTGAAACCATGCCAAACCCTACCAACTGGGCACAATTCTACCAACACAACCTCTCCGGCGGCCAACCTCAAAGATATCCGTCAACCACCGTATTCTCCGACGGCCGAGTGTCTGATGCTACGGTGGTCACCACCACTGCCACTTCCATAGTCAGTAGTAGTACTACTCACCACAACCATGGCCCAGCCGATGGCCGTGTTTCCAAGCCTATACGACGTCGTTCACGAGCTTCTCGACGAACACCAACCACCGTTTTGAACACAGACACCACCAATTTCCGAGCCATGGTTCAACAGTTCACTGGTGGC…	MILCFYSSLLPKIYKLSASLSSFFNFFMGMSETMPNPTNWAQFYQHNLSGGQPQRYPSTTVFSDGRVSDATVVTTTATSIVSSSTTHHNHGPADGRVSKPIRRRSRASRRTPTTVLNTDTTNFRAMVQQFTGGSITAPFASTQGTYLGFGSSSSNNIVNPTTAANSGAYNIQFQQPLQQNQVPYMFSSLGRTSNLTRPNVDGNRISTLVSPSESGSSPSNENKSENNFMF
NtVQ40	XM_016617603.1	ATGAACCAGGAAAAGTTTGATGGAACTAGGAGGATAATAAATGGTCCACGTCCTTGTCCATTGAAGATAAAGGAATCGCATGCCATACGGAAACCTTCGAATTCTTCAACAGTTCAAGTCATGGCTCGGCCGCTAAAGAAACAAAATGGTCCGGTGATAATATACACTGAATCGCCCAAGATTATTCACACGGAGGCTCGGGATTTCATGGCTCTGGTGCAGAAACTCACGGGTCATTCAAGATCGGAAAATGAGAATGATGAGTCATTTTCAGTTGAAATTGATAAGAATAAATCATCCTCATCAAGTTCTCCAATTTATAAATTATCTAATCCGTACTTGGCTGACTTTCCTTTGTTCACGCAAAATTCTACCAATTTGTTCTGCGCATTATCTCTT…	MNQEKFDGTRRIINGPRPCPLKIKESHAIRKPSNSSTVQVMARPLKKQNGPVIIYTESPKIIHTEARDFMALVQKLTGHSRSENENDESFSVEIDKNKSSSSSSPIYKLSNPYLADFPLFTQNSTNLFCALSLTLMDF
NtVQ41	XM_016601623.1	ATGGATTCTGGGAATAGTGGCAGTGTACAATCTTCAAGTGGCGGTGATGAAGAGTATGATTCACATGGGGGCTCAATCTCAACTTTCTTGAATTCTTCAGCCCATTTTGGTTCAATCTCATCAAATCCACTCCCACAATTTCTTTCTCACCAACACACTCTCTTTGACTCACAAAATTTCAACTCCAATTTCCAAGATTCAGCAAATTCTCTTTACAACAATGATCTTATCTGGCCTAAATCCTTGGGATCCGATAACAATTTTAACAACTTTGGAAACTTAAATTCCTCATCATCAAGTGCTACTAATCATGCTATTCTGCTTACTAATACTCAAGGTACATCCTATGATTCAATACCAATAAAATCAACCATTGATCATCAGCCTAATGTGGGGAAA…	MDSGNSGSVQSSSGGDEEYDSHGGSISTFLNSSAHFGSISSNPLPQFLSHQHTLFDSQNFNSNFQDSANSLYNNDLIWPKSLGSDNNFNNFGNLNSSSSSATNHAILLTNTQGTSYDSIPIKSTIDHQPNVGKNPKKRSRASRRAPTTVLITDTTNFRQMVQEFTGIPTTPFTGSAYTRRLDLFSTATSVIRSGHLDNLGHLFTLRPSTQKVQDSPIFMPPSGAINNSMVAITNASTSDIGISKQAQNKLFNMQNDEIQSFSTSEFHSEKGFENYVCTAGEGTVGSWTCPSG
NtVQ42	XM_016600850.1	ATGTCAAGAGGAAGAAATGGGAGAGATCAGGTGAAGGTGGTGATAATAAACACAGAATATATAGAGACTGGTGCTAGGAGTTTCAAATCAGTAGTGCAGAAACTAACTGGAAAGGAAGCAGCAGCTGCTCCAGTTCAAAATTCTGGTGTGACAATGTCTAAGTTCAAGTCTAATAATCCTAGTCCTAATTTAGGAAGGGGGATGTCATTCAAGTTGGATAACTTGCTGAAATTAGAGTTGCCTTCTTTCGACAACCTTTTTACACTTTACGCAGAAGAAGATCGATCAAATATGTTCTTAACATAA	MSRGRNGRDQVKVVIINTEYIETGARSFKSVVQKLTGKEAAAAPVQNSGVTMSKFKSNNPSPNLGRGMSFKLDNLLKLELPSFDNLFTLYAEEDRSNMFLT
NtVQ43	XM_016587235.1	ATGGCGTCTTCTGATAATTTGATGACAATGGAGCCATGGGGTTTTCGTTCTACATTTAACGATGCATGGTTTCAGGACATGTTCGTTAAAGAAACTGAAACTTTAACCAAAGTGCTCCAAAAATCATTTTCAAACCCAGAACCTGAGATGATTATGCCAACGTTAACGACGTCGTTTCAGACCCCGAGTGCTGCCTCAGGACCGACGGTTTCCGGCGGGTCGACGGAGAACGAATCCGCCGTGTCGAAGCGGAGGAGCAACAACGCCGGTGGGGTGAGCAAGAAGACTGTTAAACGGAAGACACGCGCGTCAAAGCGCGCGTCGACGACGTACATAACGGCTGACGTGGATAGTTTCCGGCAGATGGTACAGCAGGTGACCGGAGTGAGAATGGGCGGG…	MASSDNLMTMEPWGFRSTFNDAWFQDMFVKETETLTKVLQKSFSNPEPEMIMPTLTTSFQTPSAASGPTVSGGSTENESAVSKRRSNNAGGVSKKTVKRKTRASKRASTTYITADVDSFRQMVQQVTGVRMGGNGHVAVASVLKPEPRRPVDRVQQVSCLPTLDTSAFLLDPTSSFMAQPLAGTMSAAQSPSAVIVDGSSGVFGFDSFSGFPTLESGM
NtVQ44	XM_016646765.1	ATGGCGTCTTCTGATAATTTGTTGACGATGGAGCCATGGGGTTTTCGTTCTACATTTAACGATGCATGGTTTCAGGACATGTTCGTTAAAGAAACTGAAACTTTAACGAAAGTGCTTCAAAAATCCTTTTCAAACCCAGAAACTGAGATGATTATGCCAACGTTAACGACGTCGTTTCAGACCCCGAGTGCTGCCTCAGGGCCGACGGTTTCCGGCGGGTCGACGGAGAACGAAACCGCCGTGTCGAAGCGGCGGAGCAACAACGCCGGTGGGGTGAGCAAGAAGATTGTTAAACGGAAGACACGCGCGTCCAAGCGCGCGTCGACGACGTACATAACGGCTGACGTTGATAGTTTCCGGCAGATGGTACAGCAGGTGACCGGAGTGAGAATGGGAGGA…	MASSDNLLTMEPWGFRSTFNDAWFQDMFVKETETLTKVLQKSFSNPETEMIMPTLTTSFQTPSAASGPTVSGGSTENETAVSKRRSNNAGGVSKKIVKRKTRASKRASTTYITADVDSFRQMVQQVTGVRMGGNGHVTVASILKPEPRRPVDRVQQVSCLPTLDTSAFLLDPTSSFMAQPPAGTLSAAHSPSAVIVDGSSGVFGFNSFSGFPTLESGM
NtVQ45	XM_016622384.1	ATGGCCGCATCTGATAATTTAATGACTATGGAGCCATGGGCTTTTCGTTCAGCTTTTGCTGATTCTTGGTTTTCCGACGTATTTTCCAGAGAAACTGAAAGTACGTTAACCAAATTGCTCCAAAAATCTCTGTCCACCCAAACGCCGGAGACGGCCCCGGTTCAGACTTCGACCGGATCAGGACGGACCGTTTCGGGCGGGTCTGAAAACGAGACAACCGGTTCGAACCGGCGGAGTAAAGTTGGGGTAAGCGGGAAGATATCAAAGAGGAAGTCACGTGCTTCAAGGCGCAATACGACGACGTATATAACTGCTGACGTGGATAATTTCCGGGATATGGTGCAGCAGGTGACTGGTGTTCAGTTCGGCGGGAACGGGCAGCTGGCGGTCGCTCATGTT…	MAASDNLMTMEPWAFRSAFADSWFSDVFSRETESTLTKLLQKSLSTQTPETAPVQTSTGSGRTVSGGSENETTGSNRRSKVGVSGKISKRKSRASRRNTTTYITADVDNFRDMVQQVTGVQFGGNGQLAVAHVLKPEPQRVVNRLQHGSCFLPTLDTSAFLLDHVTQQQQIVDPTSAIGSVAAPTPPSDVVVDGGSCGFDFGSFSGFPTLESFMESNVV
NtVQ46	XM_016594543.1	ATGGAGTCATATTCATATAAAATGTATTCTTCTTCTTTCTCTAGTTCAAGTTCTTTTGCTGTTCATCCACAAGAAGAAAAGAAAGAAAAACCATATAATTCTTCTCTCCGTAGAGTTCGCAGCCTTCCATCAAAACCAATCACCAAGAAACCCATAGCTCCATCTCTACCAATTCCCCCTAAAATCTATAGGGTGGAAGCTGTTAATTTCAGAGAAGTTGTCCAAATGCTAACCGCAGCACCTGAATTTCAATCCCACTCCAATTCCCCCTCTGGCTTCAGCTCTAGGCGTTTACAAGAGGTCGCACCTCCTCCTCTTGATCTCTCACCAACCTCATTAACAAGTAACAACAATACTGCTGGGCAATTGAAAGAGTTTCCTTCCTCCTTCCTCCTCCAA…	MESYSYKMYSSSFSSSSSFAVHPQEEKKEKPYNSSLRRVRSLPSKPITKKPIAPSLPIPPKIYRVEAVNFREVVQMLTAAPEFQSHSNSPSGFSSRRLQEVAPPPLDLSPTSLTSNNNTAGQLKEFPSSFLLQN
NtVQ47	XM_016586422.1	ATGTGTGATTATATATTCATGGATTCCAAAAAAGAGCAAAAGCAATACACTGGCAGAATAAGCAGTACTACTGCATCACCCGTTTTCGAGTCGCGCATAAGCAGTAGTACTAAAGGAAGAGAACCGATAAAGGTGAAGTACATAGACAGTCCAGTGATGGTAAATGCCAAAAATGCAACCGAGTTTCGTACCATCGTTCAACAACTCACTGGAAAAAGCCCTGCAAGTTCAAGTGTCAAAGAACCTTTGTCTCAAGAGATTGATAACAATAATGTCGATTATGAGTTATTCTGGGAAGAACTTTCTGAGGGCATATTTGATTCAGGCACTTTTGGATCCAGTGGCGGTTGTTGGTCGAGGCTCCAGGCTTAG	MCDYIFMDSKKEQKQYTGRISSTTASPVFESRISSSTKGREPIKVKYIDSPVMVNAKNATEFRTIVQQLTGKSPASSSVKEPLSQEIDNNNVDYELFWEELSEGIFDSGTFGSSGGCWSRLQA
NtVQ48	XM_016641410.1	ATGGATTCTTATTCATATGCAGCTATTTCTTCTTCTTCTAATTCTTGTTCCTCTTCCTCTAGTTCTATTCCATATTCCAAATATCCACAAGAAGTAAAGAAAAATAAACCATTACCTTCATATCATTCCTCACTTCATGGAGTTCGTAGGCTCCCATCAAAACCAATGACTAAACAACCAATTGCACCATTGCCACCAACTCCTCCTAAAATCTACAAAGTCGAACCTGTTAATTTCAAGGAAGTCGTCCAAATGCTCACTGCTGCACCTGAGTTTCAATCCAACTCTAGTAATTCTAGCTCTGGCTCTGGCTCTAGTTCTAGTTCCAGCTCGAGGCGTTTACAAGATGTGGCTCCTCCTCCACTTGATCTCTCACCAGTTTCATTACCAAGAAATAAC…	MDSYSYAAISSSSNSCSSSSSSIPYSKYPQEVKKNKPLPSYHSSLHGVRRLPSKPMTKQPIAPLPPTPPKIYKVEPVNFKEVVQMLTAAPEFQSNSSNSSSGSGSSSSSSSRRLQDVAPPPLDLSPVSLPRNNIAAEWREFLRPSYSSNNQVESISVACNDSTNEAQERSHVTPRNLSENLFGSCSPLANFPLSPASFAWCSSILLSPGTLPSPNAVL
NtVQ49	XM_009593961.2	ATGGCTGCATCTGACAATTTAATGAGTATGGAGCCATGGGCTTTTCGTTCTGCTTTTGCTGATTCTTGGTTTTCCGACGTATTTTCCAGAGAAACTGAAAGTACGTTAACCAAAGTGCTCCAAAAATCTCTGTCCACCCAACAGCCGGAAATGACTCCGGTTCAGACTTCGACAGGTTCTGGACGGACCGTATCGGGCGGGTCTGAAAACGAGACAACCGGTTCGAACCGGCGGAGTAAAGTTGGGGTAAGCGGGAAGATATCTAAGAGGAAGTCACGTGCTTCGAGGCGCAATACGACGACGTACATAACAGCTGACGTGGATAATTTCCGGCATCTGGTGCAGCAGGTGACCGGTGTTCAGTTCGGCGGGAATGGGCAGCTACCGGTTGCTCATGTT…	MAASDNLMSMEPWAFRSAFADSWFSDVFSRETESTLTKVLQKSLSTQQPEMTPVQTSTGSGRTVSGGSENETTGSNRRSKVGVSGKISKRKSRASRRNTTTYITADVDNFRHLVQQVTGVQFGGNGQLPVAHVLKPEPQRVVNRLQPGSCFLPTLDTSAFLLDHVTQQQQIVDPTSAIGSVAVSAPPSDVVVEGGSCGFDFGSFSGFPTLESFMESNVV
NtVQ50	XM_016601185.1	ATGGATTCCTATTCATATGCTATTTCCTCCTCTTCTTCTAATTCTACTTCCTCTAGTTCTATTCCATATTCACAAGAAGTAAAGAAAAACAAACCATTATCTTCATATCATTCCTCACTTCATGGAGTTCGTAGGCTCCCATCAAAACCAATGACTAAACAACCAATTGCCCCATTGCCACCAACACGTCCTAAAATCTACAAAGTGGAACCTGCTAATTTCAAGGAAGTCGTCCAAATGCTCACTGTTGCTCCTGAGTTTCAATCCAACTCCATTAATTCTAGTTGTGGTTCTGACCCTGGCTCTGGCTCCGGCTCTAGTTCTAGTAATTCCAGTTCGAGACGTTTACAAGATGTGGCTCCTCCACCACTTGATCTCTCACCAGTTTCATTGACAAGA…	MDSYSYAISSSSSNSTSSSSIPYSQEVKKNKPLSSYHSSLHGVRRLPSKPMTKQPIAPLPPTRPKIYKVEPANFKEVVQMLTVAPEFQSNSINSSCGSDPGSGSGSSSSNSSSRRLQDVAPPPLDLSPVSLTRNGNNIAAQWREFLRPSSSNNQVESINATNNDSTNEAQERSHATPRNLSENYFGSCSPLANFPLSPASFAWCSSILLSPGTLPSPNACSSFNSCKELTCTMTGGTDIHMFPLSFP
NtVQ51	XM_016596216.1	ATGGATTCTTATTCATATGCAGCTATTTCTTCTTCTTCTTCTTCCTCTAATTCTATTCCATATCAACAAGAAGTAAAGAAAAACAAAGCATTACCTTCATACCATTCCTCACTTCATGGAGTTCGTAGGCTCCCATTAAAACCAATGACAAAACAACCAATTGCACCGTTGCCACCAACACCTCCAAAAATCTACCGAGTGGAACCTGTTAATTTCAAGGAAGTTGTTCAAATGCTCACTGTTGCACCTGAGTTTCAATCTGTTTTCAATAATTCGAGCTCTGATTCCGACTCTAGTTCTAATAATTCCAATTCAAGGCGTTTGAAGGATGTGGCTCCTCCTCCACTTGATCTCTCACCAGTTTCATTACCAAGAAACAGCATTGCTGCAGAATGGCGA…	MDSYSYAAISSSSSSSNSIPYQQEVKKNKALPSYHSSLHGVRRLPLKPMTKQPIAPLPPTPPKIYRVEPVNFKEVVQMLTVAPEFQSVFNNSSSDSDSSSNNSNSRRLKDVAPPPLDLSPVSLPRNSIAAEWREFLRPSSSSNNRAESISAAYNESTIEAQERSHETPQNPSDNIFGSCSPLANFPLSPASFAWCSSILLSPGTLASPSTVL
NtVQ52	XM_016656358.1	ATGGATTCTTATTCATATGCAGCTATTTCTTCTTCTTCTTCTAATTCTTGTTCCTCTAGTTCTGTTCCATATTCCAAATATCCACAAGAAGTAAAGAAAAACAAACCATTACCTTCATATCATTCCTCACTTCATGGAGTTCGTAGGCTCCCATTAAAACCTATGACAAAACAGCCAATTGCACCATTGCCACCAACACCTCCTAAAATCTACAGAGTGGAACCTGTTAATTTCAAGGAAGTTGTCCAAATGCTCACTGCTGCACCTGAGTTTCAATCCGTCTTCAGTAATTCGAACTCTGATTCTAGTTCTGGTTCTGATTCTAGTGCTAACAATTCCAATTCGAGGCGGTTGCAGGATGTGGCTCCTCCTCCACTTGATCTCTCACCAGTTTCATTA…	MDSYSYAAISSSSSNSCSSSSVPYSKYPQEVKKNKPLPSYHSSLHGVRRLPLKPMTKQPIAPLPPTPPKIYRVEPVNFKEVVQMLTAAPEFQSVFSNSNSDSSSGSDSSANNSNSRRLQDVAPPPLDLSPVSLPRNSIAAEWREFLRPSSSSNNQVESISTACNDSTNEAQERSHGTPKNPSDNIFGSCSPLANFPLSPASFAWCSSILLSPATLASPSTVL
NtVQ53	XM_016656795.1	ATGAATAGCAACACTATCCCAACTTCTCCTAATCAATGGAATATGGATATCCAAATGCCATATTACCAACAAACAGATCATTTTGAACTAGCAAATACCCCTTATGAAAGTTTCTCTCAAGATTCTACAATCATGAACACTTCTACCTATCCAAGTCATGTTACAATAAGTAGTTATTCCAATTTAAGTCCTGAAAATTCTTCTGGAAATGGTGATCATCAGTTGAGCCCTAAAACTAGTACTATATCAAAACCAGTGAGAAGGAGATCAAGAGCTTCCAAGAAAACTCCTACTACTCTTGTTAATGCCAGCATATCGAATTTTCGAGCAGTTGTACAACAATACACTGGTTGTCACACTTCTCCAATCAAGAATCAAAGGGGTCCTATTAACTTAAGT…	MNSNTIPTSPNQWNMDIQMPYYQQTDHFELANTPYESFSQDSTIMNTSTYPSHVTISSYSNLSPENSSGNGDHQLSPKTSTISKPVRRRSRASKKTPTTLVNASISNFRAVVQQYTGCHTSPIKNQRGPINLSFGPQTDDFLESSIGEGSHYGYYSHEEAANKEQKQEYFQESGSPAGYSNSGNSRLSIEDYGCQ
NtVQ54	XM_016593643.1	ATGGATTCTGGAAATAGTGGCAGTGTGCAATCTTCAAGTGGTGGTGGTGATGAAGAGTATGATTCACATGGGGGCTCAATCTCAACTTTCTTGAATTCTTCAGCTCATTTTGGTTCAATCTCATCAAATCCACTCCCACAATTTCTTTCTCACCAACCCACTCTCTTTGATCCTCCTCATGACTCACAAAATTTCAACTCCAATTTCCAAGATTCAGCAAATTCTCTTTACAATAATGATCTTCTCTGGCCTAAATCATTGGGATCCGATAACAATTTTAACAACTTTGGAAACTTAAATTCCTCATCAACAAGTGCTACTAATCATGCGATTTTGGGTACTAATACTCAAGTTCCAAACTATAATTCAATACCAATAAAATCAAGCATTGTTCATCAG…	MDSGNSGSVQSSSGGGDEEYDSHGGSISTFLNSSAHFGSISSNPLPQFLSHQPTLFDPPHDSQNFNSNFQDSANSLYNNDLLWPKSLGSDNNFNNFGNLNSSSTSATNHAILGTNTQVPNYNSIPIKSSIVHQPNVGKNPKKRSKASRRAPTTVLTTDTINFRQMIQEFTGICL
NtVQ55	XM_009599327.2	ATGAATAACAACACTATCCCAACTTCTCCTACTCAATGGAATATGGATATCCAAATGCCATATTACCAACAAACAGATCATTTTGAACTAGCAAATACCCCTTATGAAAGTTTCTCACAAGATTCTACAATCATGACCACTACTACCTATCCAAGTCATGTTACAATAAGTAGTGATTATCAGTATTCCAATTTAAGTCCTGAAAATTCCTCTGGAAATGGTGATAGCCTTAAAACTAGTATGATATCAAAGCCAGTGAAAAGGAGATCAAGAGCTTCTAAGAAAACTCCTACTACTCTTGTTAATGCCAGCATATCGAATTTTCGAGCAGTTGTACAACAATACACTGGTTGTCACACTTATCCAATCAAGAATCAAAGGGGTCCTATTAACTTAAGT…	MNNNTIPTSPTQWNMDIQMPYYQQTDHFELANTPYESFSQDSTIMTTTTYPSHVTISSDYQYSNLSPENSSGNGDSLKTSMISKPVKRRSRASKKTPTTLVNASISNFRAVVQQYTGCHTYPIKNQRGPINLSFGPQTGDFLESSIGEGSHYGYYSHEEAANKEQKQEYFQESGSPAGYSNSGNSIG
NtVQ56	XM_016596215.1	ATGGATTCTTATTCATATGCAGCTATTTCTTCTTCCTCTAGTTCTATTCCATATCCACAAGAAGTAAAGAAAAGCAAACCATTACCTTCATATCATTCGTCATTTCATGGAGTTCGTAGGCTCCCATTAAAACCAATGACTAAACAACCAATTGCCCCATTGCCACCAACACGTCCTAAAATCTACAGAGTGGAACCTGTTAATTTCAAGGAAGTCGTCCAAATGTTGACTGCAGCACCTGAGTTTCAATCCAGCTCCGATTCTAGCTCTGGTTCTGGTTCTGGTTCTGGTTTCGGTTCTAGTTCTAGTTCTAGTTCCAGCTCGAGGCGTTTACAAGATGTGGCTCCTCCTCCACTTGATCTCTCACCAGTTTCACTACCAAGAAACAACAATATTGCT…	MDSYSYAAISSSSSSIPYPQEVKKSKPLPSYHSSFHGVRRLPLKPMTKQPIAPLPPTRPKIYRVEPVNFKEVVQMLTAAPEFQSSSDSSSGSGSGSGFGSSSSSSSSSRRLQDVAPPPLDLSPVSLPRNNNIAAEWRQFLRPSTSSNNRVESISAAYNDSTIEAQERSHGTPQNPSENYFGSCSPLANFPLSPASFAWCCSLLLSPSTLTSPRPVL
NtVQ57	XM_016578924.1	ATGGATTCTTATTCATATGCATCTATTTCTTCTTCTTCTAATGCTTCTTCCTCTAGTTCTATTCCATATTCCACATATCCACAAGAAGTAAAGAAAAACAAACCATTACCTTCATATCATTCCTCACTTCATGGAGTTCGTAGGCTCCCATTAAAACCTATGACCAAACAACCAATTGCACCATTGCCACCGACACGTCCTAAAATTTACCGAGTAGAACCTGTTAATTTCAAGGAAGTCGTCCAAATGTTGACTGCTGCACCTGAGTTTCAATCCAGATCCGATTCTAGCTCTGGTTCTGATTTTGGTTCTGGCTCTGGCTTTGGCTCTGGCTCTAGTTCTAGTGCCAGCTCGAGGCGTTTACAAGATGTGGCTCCTCCTCCACTTGATCTCTCACCA…	MDSYSYASISSSSNASSSSSIPYSTYPQEVKKNKPLPSYHSSLHGVRRLPLKPMTKQPIAPLPPTRPKIYRVEPVNFKEVVQMLTAAPEFQSRSDSSSGSDFGSGSGFGSGSSSSASSRRLQDVAPPPLDLSPVSLPRNSIAAEWREFLRPSYSSNNQVESISAACNDSTNEAQERSHLITSRIPSENYFGSCSPLANFPLSPASFAWCSSLLLSPSTLTSPCAVL
NtVQ58	XM_016653539.1	ATGGAGTCATATTCATATAAAATGTATTCTTCTTCTTTCTCTAGTTCAAGTTCTTTTGCTGTTCATCCACAAGAAGAAAAGAAAGAAAAACCATACAATTCTTCTCTCCGTAGAGTTCGCAGCCTTCCATCCAAACCAATCACCAAGAAACCCATAGCTCCATCTCCACCAATTCCCCCTAAAATCTATAGGGTGGAAGCTGTTAATTTCAGAGATTTTGTCCAAATGCTAACCGCAGCACCTGAATTTCAATCCCACTCCAATTCCCCCTATGGCTTCGGCTCCGGTCGTTTACAAGAGGTCGCACCTCCTCCTCTTGATCTCTCACCAATCTCACTATCAAGTAACAATAATAGTGATGGGCAATTGAAAGAATTCCTTCCTCCCTCCTCCTCCAAA…	MESYSYKMYSSSFSSSSSFAVHPQEEKKEKPYNSSLRRVRSLPSKPITKKPIAPSPPIPPKIYRVEAVNFRDFVQMLTAAPEFQSHSNSPYGFGSGRLQEVAPPPLDLSPISLSSNNNSDGQLKEFLPPSSSKNSMIDDINY
NtVQ59	XM_016639946.1	ATGGATAACACTATCCCAACTTCACCTACTAATCAATGGATGGATATTGGAATGCCATATTACCAACAAACTGATTTTGGTATAGCAAATCCTTATGATCAGTGTTTCTCTGATTCCACTATCATAACCACAAGCACTACTCAAAACACTATTGATCAACATCAATATTCCAGTACTTTAAGTCCTGAAAATTCTTCACAAATTGCTGGAAATGATGATATTCACGAGTTGAGTCCTAAAACCAGCAAAGGGAAACCGATTCGAAGGCGGAGTCGAGCTTCCAAGAAAACCCCTACAACTCTTGTCAACACAAGCATCACGAATTTTCGAGCAGCGGTGCAACAATACACTGGATGTGATCATACTTCTCCAATATTCAAGAATCAAAAGGGTCCAATT…	MDNTIPTSPTNQWMDIGMPYYQQTDFGIANPYDQCFSDSTIITTSTTQNTIDQHQYSSTLSPENSSQIAGNDDIHELSPKTSKGKPIRRRSRASKKTPTTLVNTSITNFRAAVQQYTGCDHTSPIFKNQKGPINLSFGPSTDDVQTEFFGSNLVGEGSRNYGYYSNYEDQTERSKDKLQQDQESGTSPSAAYSNSGNSKLSVDDYGIW

## Sheet: Table S5
Table S5. Expression analysis of NtVQ genes in response to different phytohormonal treatments.
Gene name	SA				JA				ET				ABA				2,4 D
	3h		24h		3h		24h		3h		24h		3h		24h		3h		24h
	change folds	p value	change folds	p value	change folds	p value	change folds	p value	change folds	p value	change folds	p value	change folds	p value	change folds	p value	change folds	p value	change folds	p value
NtVQ1
NtVQ2	99	0	8.25	0	0.149148	0.0001	0.607664	0.1287	4.70768	0.0003	5.52599	0.0003	0.266966	0.0005	1.32132	0.2901	0.241678	0.0001	1.56333	0.9914
NtVQ3	0.182	0.013	0.009387	0	0.741328	0.9317	1.30826	0.2606	1.92174	0.0111	0.710999	0.127	0.72167	0.7018	0.220697	0	0.398635	0.0005	1.38762	0.0913
NtVQ4	2.03	0.0059	0.892	0.9842	3.42213	0	2.16867	0.005	1.74535	0.0348	1.23098	0.8472	1.20409	0.8393	1.38477	0.2571	0.573294	0.0016	1.49255	0.0025
NtVQ5	1.11	0.9415	0.39	0.0003	1.02002	1	0.676248	0.0324	1.1694	0.917	0.757164	0.2418	1.75342	0.0036	0.690858	0.0447	0.703073	0.2295	1.95813	0.0012
NtVQ6	0.2922	0.0123	0.194	0.0002	0.9309	0.9996	1.1719	0.871	1.19468	0.9658	1.38705	0.2393	1.91608	0.0243	3.48793	0	0.561394	0.1684	1.16217	0.9307
NtVQ7	0.0903	0	0.17	0	0.172751	0	0.265244	0	2.15427	0.0004	0.954318	0.9999	0.312	0.0001	0.417578	0.0005	0.334063	0.0075	2.62763	0.0079
NtVQ8	0.039	0.0077	0.00417	0.0109	0.903654	0.9978	0.690251	0.0011	1.13428	0.9954	0.489664	0.0001	0.462754	0.1611	0.274354	0	0.852681	0.9626	1.24779	0.5481
NtVQ9	0.96	0.9985	0.93	0.9993	0.504512	0.0002	1.44938	0.0832	1.31099	0.0948	0.961658	1	0.246392	0	1.15843	0.9011	0.310487	0.0012	0.742187	0.9939
NtVQ10	0.66	0.0337	0.82	0.9288	0.37191	0.0006	0.778795	0.8785	1.08842	0.9262	0.879951	0.9843	0.320196	0	1.02607	1	0.282287	0.0013	0.58109	0.949
NtVQ11	4.73	0	1.5	0.0154	2.90906	0.1158	4.17455	0	1.87734	0.3907	1.55452	0.0945	3.27401	0.0001	1.42488	0.0507	1.10893	0.9961	1.6911	0.0138
NtVQ12	2.52	0.0007	0.97	0.9999	2.35064	0.0041	1.62349	0.0103	1.75239	0.0375	0.998486	1.012	2.81932	0.0003	1.77448	0.002	0.90662	0.9969	1.05802	0.9982
NtVQ13	0.216	0.0038	0.023	0	0.256337	0.0084	0.739437	0.1023	2.15602	0.0007	0.768474	0.2791	1.05109	0.9995	0.252753	0	0.400531	0.0031	1.65648	0.0019
NtVQ14	8.57	0	17.55	0.0018	1.34155	0.0188	2.58308	0	1.94815	0.0007	2.78418	0.0001	0.550615	0.0125	0.77147	0.6723	0.76	0.5471	0.641489	0.2319
NtVQ15	1.44029	0.2389	0.87	0.9506	1.03815	0.9996	0.488374	0.0066	1.34409	0.5121	1.44563	0.1557	1.8827	0.0051	1.01086	1	0.98023	1	1.11346	0.9779
NtVQ16	1.52	0.743	1.21	0.4039	3.32235	0.0028	2.02226	0.0001	1.4545	0.6875	0.91883	0.9358	3.94611	0	0.956383	0.9973	0.992727	1.0003	1.20004	0.8236
NtVQ17	0.155	0.0021	0.29	0.4609	0.464357	0.1175	0.479873	0.8439	0.409749	0.0176	0.833612	0.9962	1.35453	0.773	8.197	0	0.812986	0.8823	1.87399	0.0919
NtVQ18	3.16	0.9943	0.047	0.1475	0.514258	1	0.122476	0.173	0.827131	1	0.0459964	0.127	0.874969	1	0.0716572	0.1446	0.732726	1	0.0555281	0.1527
NtVQ19
NtVQ20	6.3	0	0.83	0.7561	4.62284	0.0008	6.67374	0	1.32342	0.6692	0.79529	0.157	4.7007	0	1.45399	0.0752	0.659149	0.7257	1.28214	0.8069
NtVQ21	5.27	0	2.67	0.0043	2.91788	0.0005	3.52584	0	3.50813	0	1.77764	0.0282	2.42515	0.0004	1.30448	0.6615	0.309644	0	0.673484	0.2279
NtVQ22	3.3	0	1.26	0.4019	5.58125	0	4.54373	0	1.6955	0.0235	0.962637	0.9978	1.45469	0.1454	0.809133	0.2499	0.761792	0.6453	1.12032	0.9269
NtVQ23	11.01	0.0002	0.91	0.9776	4.27955	0.0005	5.04861	0	1.40119	0.6836	0.735533	0.0785	5.68917	0	1.80762	0	0.505057	0.0397	0.733263	0.4493
NtVQ24	3.27	0	1.7	0.0061	4.78386	0	2.85326	0	2.43893	0.0013	2.36218	0	3.16059	0	2.80412	0	1.46309	0.4802	1.02233	0.9999
NtVQ25	1.86	0.0738	0.72	0.7247	1.5692	0.0516	0.996624	1	2.4989	0.0002	1.49171	0.0745	3.38823	0	1.0071	1	1.02826	0.9987	1.08321	0.9675
NtVQ26	1.11	0.9872	0.48	0.0006	1.62015	0.001	1.29533	0.0011	1.31838	0.7083	1.23215	0.32	1.97566	0.0099	0.698819	0.1326	0.714481	0.1139	1.12532	0.9103
NtVQ27	1.8	0.1851	1.26	0.8518	0.925184	0.9941	1.29216	0.1175	1.08591	0.994	1.20574	0.5301	0.776646	0.721	1.33437	0.101	0.897029	0.9717	1.38739	0.1064
NtVQ28	2.39	0.0001	2.22	0	1.04221	0.9981	1.59924	0.0002	1.57271	0.994	1.64335	0.5301	1.06907	0.9998	1.09893	0.9983	1.05371	0.9758	1.16845	0.3771
NtVQ29	59.03	0	0.89	1	1.83414	0.0803	4.08949	0.0152	1.41272	0.99	0.840663	0.9985	1.39882	0.7305	2.10691	0.0003	2.56566	0.0001	1.75873	0.0001
NtVQ30	2.44	0	1.29	0.3261	1.86257	0.0002	2.23497	0	1.65819	0.0002	1.48153	0.0043	1.33413	0.0811	1.86286	0.0001	0.54208	0.0001	1.10777	0.9624
NtVQ31	1.74	0.3345	0.63	0.7101	1.04861	0.9945	1.33453	0.0049	1.21178	0.4323	0.847062	0.4657	0.705495	0.0228	0.782199	0.0242	0.434621	0	0.725238	0.4165
NtVQ32	3.63	0.0402	0.53	0.8206	0.826878	0.9999	0.614266	0.9289	1.37614	0.9954	0.957704	1	1.04238	1	0.657147	0.9372	1.32365	0.9975	0.57855	0.9059
NtVQ33	313.76	0	8.5	0	4.70861	0.0001	25.6383	0	16.179	0	26.3577	0	0.920888	0.9997	2.26626	0.0059	0.556629	0.0035	1.30813	0.9343
NtVQ34	175.38	0	7.26	0	8.68	0.0018	10.34	0.0092	14.92	0.0001	2.08	0.0012	1.19	0.989	0.71	0.9401	0.326076	0.1379	2.89871	0.0225
NtVQ35	19.37	0	4.48	0	2.63	0	3.2	0	6.8	0.0005	11.47	0.0001	0.18	0.0001	0.24	0	1.63073	0.0028	1.55122	0.0128
NtVQ36	57.31	0	0.965	1	1.55872	0.9553	0.841586	0.619	1.44373	0.9942	1.06222	0.9956	1.99907	0.6	0.41492	0.0007	0.371328	0.0058	1.11014	0.9957
NtVQ37	4.086	0	1.6	0.0872	2.43293	0	1.89975	0	2.31537	0.0002	1.16498	0.6571	1.23939	0.3773	1.33546	0.0036	1.04195	0.9998	1.04207	0.9997
NtVQ38	8.007	0	1.28	0.7763	3.40456	0	1.61487	0.0001	2.02902	0.0026	0.865918	0.5612	1.31646	0.625	0.842961	0.4047	1.32068	0.065	1.24476	0.7829
NtVQ39	6.97	0.0001	2.9	0	1.28892	0.347	1.12447	0.7118	6.69888	0.005	3.51214	0	0.243034	0	0.254656	0	1.12965	0.6948	1.42555	0.0516
NtVQ40	2.32	0	0.22	0	0.355881	0.0003	0.755527	0.2112	1.17478	0.4527	0.701524	0.0706	0.299854	0	1.31902	0.0237	0.291969	0.0052	0.754142	0.6812
NtVQ41	1.64	0.3888	0.26	0.0002	1.93493	0.0752	0.925101	0.9751	2.7386	0.0018	1.05014	0.9971	1.42153	0.6914	0.0624053	0	0.6428	0.2077	0.702965	0.0186
NtVQ42	2.87	0	0.216	0	0.17	0	0.26	0	3.45	0	0.83	0.5336	0.26	0	0.75	0.0194	0.324915	0	1.82616	0.0642
NtVQ43	23.12	0	6.6	0.0002	1.85	0.0003	1.08	0.5815	1.65	0.0001	1.08	0.98	7.34	0	4.93	0	0.524758	0.0052	1.67321	0.0013
NtVQ44	24.58	0	8.53	0	3.37668	0	1.82297	0	1.69061	0.0036	1.75344	0	6.78416	0	9.44515	0	0.525317	0.0002	1.81003	0
NtVQ45	0.62	0.608	1.74	0.0002	0.261803	0.0013	0.421562	0	0.527545	0.0418	0.704378	0.0047	3.30638	0	2.07406	0	0.330463	0	1.50574	0.0102
NtVQ46	98.18	0.0011	1.34	1	2.69886	0.2043	3.54377	0.0006	83.963	0	20.885	0	1.36583	0.7102	0.187329	0.0024	0.323756	0.0021	1.16481	0.9815
NtVQ47	3440.4	0.0003	125.26	0.0066	3.15515	0.0032	13.183	0	5.75349	0	3.16803	0.2982	6.58017	0.0001	10.6284	0.0001	1.83646	0.0023	0.707805	0.4761
NtVQ48	0.82	0.4973	0.037	0.0039	0.257242	0.0008	0.262055	0	4.57244	0	2.98435	0	0.0720724	0	0.545508	0	0.286397	0.0027	1.26973	0.9559
NtVQ49	1.16	0.9991	3.95	0	0.45663	0.2943	0.498035	0.0159	0.768149	0.7115	0.988869	1	6.71319	0	4.28224	0	0.253512	0.0003	1.61501	0.003
NtVQ50	42.57	0	4.53	0.0011	0.850941	0.9868	0.308294	0.0008	140.234	0	121.886	0	0.0937624	0.0002	0.0590938	0	3.47126	0.0002	2.55148	0
NtVQ51	0.61	0.0006	0.24	0	0.275054	0	0.339337	0.0001	7.02613	0.0061	8.85334	0.0045	0.038023	0	0.0445818	0	1.43261	0.0142	1.454	0.0881
NtVQ52	4.8	0	2.62	0	0.295444	0	0.213708	0	34.2014	0	24.5358	0	0.112056	0	0.431868	0	1.20681	0.3743	1.55235	0.0004
NtVQ53	17.51	0	3.73	0	1.16866	0.9995	0.685252	0.3509	3.73669	0.0003	1.39777	0.0483	4.26202	0.0003	2.04864	0.0001	1.18598	0.4991	1.1403	0.8501
NtVQ54	2.26	0.0002	1.69	0.0021	3.98022	0	1.87845	0.0007	2.09377	0	1.98636	0	2.65739	0.0001	2.97106	0	1.06661	0.9781	1.02786	0.999
NtVQ55	4.24	0	0.34	0	0.684912	0.9095	0.506649	0.0012	2.09464	0.0341	0.874563	0.6792	0.98136	1	0.28029	0	0.596899	0.0011	0.73389	0.3456
NtVQ56	0.17	0.0005	0.012	0.3399	0.276586	0.0023	0.291779	0.0032	2.90628	0	0.771047	0.0096	0.449365	0.0109	0.218238	0.0358	0.253296	0	2.55992	0.0079
NtVQ57	0.28	0.1342	0.05	0	0.0260874	0	0.0193423	0	5.23048	0	2.76004	0	0.198849	0.0005	0.0166752	0	1.89857	0.0035	1.56831	0.0015
NtVQ58	95.66	0	3.13	0.9992	63.5225	0.0013	41.73	0	2.32212	0.2016	6.84824	0	0.970308	1	0.422282	0.5171	0.375038	0.0342	1.81269	0.227
NtVQ59	1.28	0.9152	0.305	0.0069	0.977449	1	3.57944	0.065	1.99899	0.5268	1.29527	0.9177	1.12952	0.9943	0.831866	0.7952	0.551374	0.0076	1.02472	0.9999
Note: The above data were the qRT-PCR result with values expressed as treatment/mock in a linear scale. Values above 1 indicate induction and below 1 repression.

## Sheet: Table S6
Table S6. Predicted transcription factor binding sites in the 5’-flanking regions of the NtVQ genes.
NtVQs name	Site Name	Organism	Position	Strand	Sequence	Function
NtVQ1	W box	Arabidopsis thaliana	344	+	TTGACC	WRKY binding site
	W box	Arabidopsis thaliana	1859	-	TTGACC	WRKY binding site
	W box	Arabidopsis thaliana	602	-	TTGACC	WRKY binding site
NtVQ3	LTR	Hordeum vulgare	496	-	CCGAAA	cis-acting element involved in low-temperature responsiveness
NtVQ4	Box 4	Petroselinum crispum	900	-	ATTAAT	part of a conserved DNA module involved in light responsiveness
	Box 4	Petroselinum crispum	1699	-	ATTAAT	part of a conserved DNA module involved in light responsiveness
NtVQ5	TC-rich repeats	Nicotiana tabacum	1006	-	ATTCTCTAAC	cis-acting element involved in defense and stress responsiveness
	TC-rich repeats	Nicotiana tabacum	1693	+	GTTTTCTTAC	cis-acting element involved in defense and stress responsiveness
NtVQ6	W box	Arabidopsis thaliana	363	-	TTGACC	WRKY binding site
	AuxRR-core	Nicotiana tabacum	301	+	GGTCCAT	cis-acting element involved in auxin responsiveness
	AuxRR-core	Nicotiana tabacum	1325	-	GGTCCAT	cis-acting element involved in auxin responsiveness
NtVQ7	TCA-element	Brassica oleracea	1876	+	TCAGAAGAGG	cis-acting element involved in salicylic acid responsiveness
	CGTCA-motif	Hordeum vulgare	978	-	CGTCA	cis-acting regulatory element involved in the MeJA-responsiveness
	TGACG	Hordeum vulgare	978	+	TGACG	cis-acting regulatory element involved in the MeJA-responsiveness
	TC-rich repeats	Nicotiana tabacum	162	-	ATTCTCTAAC	cis-acting element involved in defense and stress responsiveness
NtVQ8	W box	Arabidopsis thaliana	466	-	TTGACC	WRKY binding site
	W box	Arabidopsis thaliana	1282	-	TTGACC	WRKY binding site
NtVQ9	Box4	Petroselinum crispum	593	+	ATTAAT	part of a conserved DNA module involved in light responsiveness
	Box4	Petroselinum crispum	1231	-	ATTAAT	part of a conserved DNA module involved in light responsiveness
NtVQ10	TC-rich repeats	Nicotiana tabacum	1397	-	ATTCTCTAAC	cis-acting element involved in defense and stress responsiveness
NtVQ11	Box4	Petroselinum crispum	224	+	ATTAAT	part of a conserved DNA module involved in light responsiveness
	Box4	Petroselinum crispum	644	+	ATTAAT	part of a conserved DNA module involved in light responsiveness
	Box 4	Petroselinum crispum	361	+	ATTAAT	part of a conserved DNA module involved in light responsiveness
NtVQ12	Box 4	Petroselinum crispum	671	+	ATTAAT	part of a conserved DNA module involved in light responsiveness
	Box4	Petroselinum crispum	1319	-	ATTAAT	part of a conserved DNA module involved in light responsiveness
	Box4	Petroselinum crispum	1095	-	ATTAAT	part of a conserved DNA module involved in light responsiveness
NtVQ13	TCA-element	Nicotiana tabacum	1063	+	CCATCTTTTT	cis-acting element involved in salicylic acid responsiveness
NtVQ14	TC-rich repeats	Nicotiana tabacum	836	-	ATTCTCTAAC	cis-acting element involved in defense and stress responsiveness
	TC-rich repeats	Nicotiana tabacum	1625	-	GTTTTCTTAC	cis-acting element involved in defense and stress responsiveness
	W box	Arabidopsis thaliana	1951	-	TTGACC	WRKY binding site
NtVQ15	W box	Arabidopsis thaliana	1775	-	TTGACC	WRKY binding site
	W box	Arabidopsis thaliana	831	+	TTGACC	WRKY binding site
	W box	Arabidopsis thaliana	1274	-	TTGACC	WRKY binding site
	W box	Arabidopsis thaliana	1143	+	TTGACC	WRKY binding site
NtVQ16	Box 4	Petroselinum crispum	811	+	ATTAAT	part of a conserved DNA module involved in light responsiveness
NtVQ17	ABRE	Arabidopsis thaliana	257	-	ACGTG	cis-acting element involved in the abscisic acid responsiveness
	ABRE	Arabidopsis thaliana	1748	+	ACGTG	cis-acting element involved in the abscisic acid responsiveness
	ABRE	Arabidopsis thaliana	302	-	ACGTG	cis-acting element involved in the abscisic acid responsiveness
	AuxRR-core	Nicotiana tabacum	736	-	GGTCCAT	cis-acting regulatory element involved in auxin responsiveness
NtVQ18	W box	Arabidopsis thaliana	1169	+	TTGACC	WRKY binding site
	W box	Arabidopsis thaliana	1426	+	TTGACC	WRKY binding site
	W box	Arabidopsis thaliana	1266	-	TTGACC	WRKY binding site
NtVQ19	W box	Arabidopsis thaliana	364	-	TTGACC	WRKY binding site
	W box	Arabidopsis thaliana	1384	+	TTGACC	WRKY binding site
	W box	Arabidopsis thaliana	1268	-	TTGACC	WRKY binding site
	AuxRR-core	Nicotiana tabacum	1196	-	GGTCCAT	cis-acting regulatory element involved in auxin responsiveness
	TC-rich repeats	Nicotiana tabacum	406	-	ATTCTCTAAC	cis-acting element involved in defense and stress responsiveness
NtVQ20	TCA-element	Nicotiana tabacum	1121	-	CCATCTTTTT	cis-acting element involved in salicylic acid responsiveness
NtVQ21	TCA-element	Nicotiana tabacum	644	-	CCATCTTTTT	cis-acting element involved in salicylic acid responsiveness
	TC-rich repeats	Nicotiana tabacum	248	-	GTTTTCTTAC	cis-acting element involved in defense and stress responsiveness
NtVQ22	G box	Pisum sativum	616	+	CACGTT	cis-acting regulatory element involved in light responsiveness
	G box	Pisum sativum	1150	+	CACGTT	cis-acting regulatory element involved in light responsiveness
	G box	Arabidopsis thaliana	661	+	TACGTG	cis-acting regulatory element involved in light responsiveness
NtVQ23	ABRE	Arabidopsis thaliana	994	+	ACGTG	cis-acting element involved in the abscisic acid responsiveness
	CGTCA-motif	Hordeum vulgare	236	-	CGTCA	cis-acting regulatory element involved in the MeJA-responsiveness
	CGTCA-motif	Hordeum vulgare	1366	+	CGTCA	cis-acting regulatory element involved in the MeJA-responsiveness
	CGTCA-motif	Hordeum vulgare	992	-	CGTCA	cis-acting regulatory element involved in the MeJA-responsiveness
	CGTCA-motif	Hordeum vulgare	1654	-	CGTCA	cis-acting regulatory element involved in the MeJA-responsiveness
	TC-rich repeats	Nicotiana tabacum	300	+	GTTTTCTTAC	cis-acting element involved in defense and stress responsiveness
	TC-rich repeats	Nicotiana tabacum	1459	-	GTTTTCTTAC	cis-acting element involved in defense and stress responsiveness
	TCA-element	Nicotiana tabacum	1629	+	CCATCTTTTT	cis-acting element involved in salicylic acid responsiveness
	TCA-element	Nicotiana tabacum	1645	+	CCATCTTTTT	cis-acting element involved in salicylic acid responsiveness
	TGACG-motif	Hordeum vulgare	236	+	TGACG	cis-acting regulatory element involved in the MeJA-responsiveness
	TGACG-motif	Hordeum vulgare	1366	-	TGACG	cis-acting regulatory element involved in the MeJA-responsiveness
	TGACG-motif	Hordeum vulgare	1654	+	TGACG	cis-acting regulatory element involved in the MeJA-responsiveness
	W box	Arabidopsis thaliana	1073	-	TTGACC	WRKY binding site
NtVQ24	W box	Arabidopsis thaliana	1242	-	TTGACC	WRKY binding site
	W box	Arabidopsis thaliana	1396	+	TTGACC	WRKY binding site
NtVQ25	W box	Arabidopsis thaliana	1987	+	TTGACC	WRKY binding site
NtVQ26	TC-rich repeats	Nicotiana tabacum	188	+	ATTCTCTAAC	cis-acting element involved in defense and stress responsiveness
	W box	Arabidopsis thaliana	1114	-	TTGACC	WRKY binding site
	W box	Arabidopsis thaliana	1949	+	TTGACC	WRKY binding site
NtVQ27	TC-rich repeats	Nicotiana tabacum	1011	+	GTTTTCTTAC	cis-acting element involved in defense and stress responsiveness
NtVQ28	W box	Arabidopsis thaliana	666	-	TTGACC	WRKY binding site
NtVQ29	TC-rich repeats	Nicotiana tabacum	1344	+	GTTTTCTTAC	cis-acting element involved in defense and stress responsiveness
	TCA-element	Nicotiana tabacum	1630	+	CCATCTTTTT	cis-acting element involved in salicylic acid responsiveness
NtVQ30	TC-rich repeats	Nicotiana tabacum	1779	+	ATTCTCTAAC	cis-acting element involved in defense and stress responsiveness
	AuxRR-core	Nicotiana tabacum	643	-	GGTCCAT	cis-acting regulatory element involved in auxin responsiveness
	W box	Arabidopsis thaliana	971	-	TTGACC	WRKY binding site
NtVQ31	TC-rich repeats	Nicotiana tabacum	838	+	ATTCTCTAAC	cis-acting element involved in defense and stress responsiveness
	TC-rich repeats	Nicotiana tabacum	1329	-	ATTCTCTAAC	cis-acting element involved in defense and stress responsiveness
NtVQ32	WUN-motif	Nicotiana glutinosa	316	-	AAATTTCTT	wound-responsive element
	TC-rich repeats	Nicotiana tabacum	612	+	GTTTTCTTAC	cis-acting element involved in defense and stress responsiveness
	WUN-motif	Nicotiana glutinosa	1091	-	CAATTACAT	wound-responsive element
NtVQ33	TGACG-motif	Hordeum vulgare	1072	+	TGACG	cis-acting regulatory element involved in the MeJA-responsiveness
	TGACG-motif	Hordeum vulgare	1445	-	TGACG	cis-acting regulatory element involved in the MeJA-responsiveness
	AuxRR-core	Nicotiana tabacum	67	-	GGTCCAT	cis-acting regulatory element involved in auxin responsiveness
NtVQ34	LTR	Hordeum vulgare	678	-	CCGAAA	cis-acting element involved in low-temperature responsiveness
	TC-rich repeats	Nicotiana tabacum	1302	+	ATTCTCTAAC	cis-acting element involved in defense and stress responsiveness
	TCA-element	Brassica oleracea	583	+	TCAGAAGAGG	cis-acting element involved in salicylic acid responsiveness
	W box	Arabidopsis thaliana	148	-	TTGACC	WRKY binding site
	W box	Arabidopsis thaliana	1165	-	TTGACC	WRKY binding site
NtVQ35	ERE	Nicotiana glutinosa	1532	+	ATTTTAAA	cis-acting element involved in ethylene responsiveness
	ERE	Nicotiana glutinosa	1839	+	ATTTTAAA	WRKY binding site
	ABRE	Arabidopsis thaliana	1066	+	ACGTG	cis-acting element involved in the abscisic acid responsiveness
	ABRE	Arabidopsis thaliana	1371	+	ACGTG	cis-acting element involved in the abscisic acid responsiveness
	ABRE	Arabidopsis thaliana	1370	-	CACGTG	cis-acting element involved in the abscisic acid responsiveness
	TC-rich repeats	Nicotiana tabacum	521	-	GTTTTCTTAC	cis-acting element involved in defense and stress responsiveness
	TC-rich repeats	Nicotiana tabacum	1753	+	GTTTTCTTAC	cis-acting element involved in defense and stress responsiveness
	TC-rich repeats	Nicotiana tabacum	1630	+	GTTTTCTTAC	cis-acting element involved in defense and stress responsiveness
	W box	Arabidopsis thaliana	641	+	TTGACC	WRKY binding site
NtVQ36	TC-rich repeats	Nicotiana tabacum	643	+	ATTCTCTAAC	cis-acting element involved in defense and stress responsiveness
	TC-rich repeats	Nicotiana tabacum	1403	+	GTTTTCTTAC	cis-acting element involved in defense and stress responsiveness
	TC-rich repeats	Nicotiana tabacum	744	+	GTTTTCTTAC	cis-acting element involved in defense and stress responsiveness
	W box	Arabidopsis thaliana	892	+	TTGACC	WRKY binding site
	W box	Arabidopsis thaliana	1982	+	TTGACC	WRKY binding site
NtVQ37	W box	Arabidopsis thaliana	17	+	TTGACC	WRKY binding site
NtVQ38	ATC-motif	Spinacia oleracea	1575	+	AGTAATCT	part of a conserved DNA module involved in light responsiveness
	AuxRR-core	Nicotiana tabacum	636	+	GGTCCAT	cis-acting regulatory element involved in auxin responsiveness
	AuxRR-core	Nicotiana tabacum	994	-	GGTCCAT	cis-acting regulatory element involved in auxin responsiveness
NtVQ39	ERE	Nicotiana glutinosa	342	+	ATTTTAAA	cis-acting element involved in ethylene responsiveness
	ERE	Nicotiana glutinosa	1950	-	ATTTTAAA	cis-acting element involved in ethylene responsiveness
	ERE	Nicotiana glutinosa	1781	-	ATTTTAAA	cis-acting element involved in ethylene responsiveness
	ERE	Nicotiana glutinosa	1739	+	ATTTTAAA	cis-acting element involved in ethylene responsiveness
	ERE	Nicotiana glutinosa	1859	+	ATTTTAAA	cis-acting element involved in ethylene responsiveness
	LTR	Hordeum vulgare	1792	+	CCGAAA	WRKY binding site
	TC-rich repeats	Nicotiana tabacum	1990	+	ATTCTCTAAC	cis-acting element involved in defense and stress responsiveness
	W box	Arabidopsis thaliana	1817	+	TTGACC	WRKY binding site
NtVQ40	W box	Arabidopsis thaliana	1804	-	TTGACC	WRKY binding site
NtVQ41	W box	Arabidopsis thaliana	1667	+	TTGACC	WRKY binding site
	AuxRR-core	Nicotiana tabacum	141	+	GGTCCAT	cis-acting regulatory element involved in auxin responsiveness
NtVQ42	CGTCA-motif	Hordeum vulgare	99	-	CGTCA	cis-acting regulatory element involved in the MeJA-responsiveness
	CGTCA-motif	Hordeum vulgare	1895	+	CGTCA	cis-acting regulatory element involved in the MeJA-responsiveness
	TGACG-motif	Hordeum vulgare	99	+	TGACG	cis-acting regulatory element involved in the MeJA-responsiveness
	TGACG-motif	Hordeum vulgare	1895	-	TGACG	cis-acting regulatory element involved in the MeJA-responsiveness
	W box	Arabidopsis thaliana	139	-	TTGACC	WRKY binding site
	W box	Arabidopsis thaliana	1318	+	TTGACC	WRKY binding site
	W box	Arabidopsis thaliana	152	-	TTGACC	WRKY binding site
	W box	Arabidopsis thaliana	1730	-	TTGACC	WRKY binding site
NtVQ43	ABRE	Arabidopsis thaliana	120	+	ACGTG	cis-acting element involved in the abscisic acid responsiveness
	ABRE	Arabidopsis thaliana	1836	-	ACGTG	cis-acting element involved in the abscisic acid responsiveness
	AuxRR-core	Nicotiana tabacum	1077	+	GGTCCAT	cis-acting regulatory element involved in auxin responsiveness
	TC-rich repeats	Nicotiana tabacum	1547	-	GTTTTCTTAC	cis-acting element involved in defense and stress responsiveness
	TCA-element	Nicotiana tabacum	727	+	CCATCTTTTT	cis-acting element involved in salicylic acid responsiveness
	TCA-element	Nicotiana tabacum	678	+	CCATCTTTTT	cis-acting element involved in salicylic acid responsiveness
	W box	Arabidopsis thaliana	1530	-	TTGACC	WRKY binding site
NtVQ44	ABRE	Arabidopsis thaliana	450	+	ACGTG	cis-acting element involved in the abscisic acid responsiveness
	ABRE	Arabidopsis thaliana	1208	-	ACGTG	cis-acting element involved in the abscisic acid responsiveness
	ABRE	Arabidopsis thaliana	449	+	CACGTG	cis-acting element involved in the abscisic acid responsiveness
	TCA-element	Brassica oleracea	1655	+	TCAGAAGAGG	cis-acting element involved in salicylic acid responsiveness
	W box	Arabidopsis thaliana	1460	-	TTGACC	WRKY binding site
NtVQ45	TC-rich repeats	Nicotiana tabacum	1496	+	ATTCTCTAAC	cis-acting element involved in defense and stress responsiveness
	AuxRR-core	Nicotiana tabacum	1837	-	GGTCCAT	cis-acting regulatory element involved in auxin responsiveness
NtVQ46	ABRE	Arabidopsis thaliana	941	+	ACGTG	cis-acting element involved in the abscisic acid responsiveness
	ABRE	Arabidopsis thaliana	1784	-	ACGTG	cis-acting element involved in the abscisic acid responsiveness
	ABRE	Arabidopsis thaliana	940	+	CACGTG	cis-acting element involved in the abscisic acid responsiveness
	ABRE	Hordeum vulgare	1509	+	GCAACGTGTC	cis-acting element involved in the abscisic acid responsiveness
	ABRE	Arabidopsis thaliana	855	+	ACGTG	cis-acting element involved in the abscisic acid responsiveness
	ABRE	Arabidopsis thaliana	1512	+	ACGTG	cis-acting element involved in the abscisic acid responsiveness
	ABRE	Arabidopsis thaliana	959	+	ACGTG	cis-acting element involved in the abscisic acid responsiveness
	ERE	Nicotiana glutinos	746	-	ATTTTAAA	cis-acting element involved in ethylene responsiveness
	ERE	Nicotiana glutinos	1417	+	ATTTTAAA	cis-acting element involved in ethylene responsiveness
	ERE	Nicotiana glutinos	1356	-	ATTTTAAA	cis-acting element involved in ethylene responsiveness
	TCA-element	Nicotiana tabacum	233	+	CCATCTTTTT	cis-acting element involved in salicylic acid responsiveness
	W box	Arabidopsis thaliana	65	+	TTGACC	WRKY binding site
NtVQ47	ABRE	Arabidopsis thaliana	505	-	ACGTG	cis-acting element involved in the abscisic acid responsiveness
	ABRE	Hordeum vulgare	1521	-	CGCACGTGTC	cis-acting element involved in the abscisic acid responsiveness
	ABRE	Triticum aestivum	1401	-	GACACGTGGC	cis-acting element involved in the abscisic acid responsiveness
	ABRE	Arabidopsis thaliana	675	-	AACCCGG	cis-acting element involved in the abscisic acid responsiveness
	ABRE	Arabidopsis thaliana	1403	-	ACGTG	cis-acting element involved in the abscisic acid responsiveness
	CGTCA-motif	Hordeum vulgare	489	-	CGTCA	cis-acting regulatory element involved in the MeJA-responsiveness
	CGTCA-motif	Hordeum vulgare	1513	-	CGTCA	cis-acting regulatory element involved in the MeJA-responsiveness
	CGTCA-motif	Hordeum vulgare	999	+	CGTCA	cis-acting regulatory element involved in the MeJA-responsiveness
	CGTCA-motif	Hordeum vulgare	1516	+	CGTCA	cis-acting regulatory element involved in the MeJA-responsiveness
	ERE	Nicotiana glutinos	43	+	ATTTCATA	cis-acting element involved in ethylene responsiveness
	ERE	Nicotiana glutinos	1735	-	ATTTTAAA	cis-acting element involved in ethylene responsiveness
	ERE	Nicotiana glutinos	98	-	ATTTTAAA	cis-acting element involved in ethylene responsiveness
	LTR	Hordeum vulgare	1025	-	CCGAAA	cis-acting element involved in low-temperature responsiveness
	TGACG-motif	Hordeum vulgare	489	+	TGACG	cis-acting regulatory element involved in the MeJA-responsiveness
	TGACG-motif	Hordeum vulgare	1513	+	TGACG	cis-acting regulatory element involved in the MeJA-responsiveness
	TGACG-motif	Hordeum vulgare	999	-	TGACG	cis-acting regulatory element involved in the MeJA-responsiveness
	TGACG-motif	Hordeum vulgare	1516	-	TGACG	cis-acting regulatory element involved in the MeJA-responsiveness
	W box	Arabidopsis thaliana	1312	+	TTGACC	WRKY binding site
	W box	Arabidopsis thaliana	1365	+	TTGACC	WRKY binding site
NtVQ48	TC-rich repeats	Nicotiana tabacum	1686	-	GTTTTCTTAC	cis-acting element involved in defense and stress responsiveness
	TCA-element	Nicotiana tabacum	1879	+	CCATCTTTTT	cis-acting element involved in salicylic acid responsiveness
	W box	Arabidopsis thaliana	702	-	TTGACC	WRKY binding site
	W box	Arabidopsis thaliana	1725	-	TTGACC	WRKY binding site
NtVQ49	ABRE	Arabidopsis thaliana	572	-	ACGTG	cis-acting element involved in the abscisic acid responsiveness
	ABRE	Arabidopsis thaliana	1901	+	ACGTG	cis-acting element involved in the abscisic acid responsiveness
	ABRE	Triticum aestivum	1898	-	GACACGTGGC	cis-acting element involved in the abscisic acid responsiveness
	ABRE	Arabidopsis thaliana	1900	-	CACGTG	cis-acting element involved in the abscisic acid responsiveness
	AuxRR-core	Nicotiana tabacum	1795	-	GGTCCAT	cis-acting regulatory element involved in auxin responsiveness
NtVQ50	TCA-element	Nicotiana tabacum	1848	+	CCATCTTTTT	cis-acting element involved in salicylic acid responsiveness
	TC-rich repeats	Nicotiana tabacum	1704	-	GTTTTCTTAC	GTTTTCTTAC
	W box	Arabidopsis thaliana	296	+	TTGACC	WRKY binding site
	W box	Arabidopsis thaliana	627	+	TTGACC	WRKY binding site
NtVQ51	ABRE	Arabidopsis thaliana	899	-	TACGGTC	cis-acting element involved in the abscisic acid responsiveness
	ERE	Nicotiana glutinos	1146	+	ATTTTAAA	cis-acting element involved in ethylene responsiveness
	TC-rich repeats	Nicotiana tabacum	1650	-	GTTTTCTTAC	cis-acting element involved in defense and stress responsiveness
	W box	Arabidopsis thaliana	1690	-	TTGACC	WRKY binding site
NtVQ52	ABRE	Arabidopsis thaliana	1564	-	ACGTG	cis-acting element involved in the abscisic acid responsiveness
	ABRE	Hordeum vulgare	1738	-	GCAACGTGTC	cis-acting element involved in the abscisic acid responsiveness
	TC-rich repeats	Nicotiana tabacum	1491	-	GTTTTCTTAC	cis-acting element involved in defense and stress responsiveness
	W-box	Arabidopsis thaliana	1530	-	TTGACC	WRKY binding site
NtVQ53	W box	Arabidopsis thaliana	1943	-	TTGACC	WRKY binding site
	W box	Arabidopsis thaliana	876	-	TTGACC	WRKY binding site
NtVQ54	TC-rich repeats	Arabidopsis thaliana	1075	-	ATTCTCTAAC	cis-acting element involved in defense and stress responsiveness
NtVQ55	W box	Arabidopsis thaliana	26	+	TTGACC	WRKY binding site
	W box	Arabidopsis thaliana	1861	-	TTGACC	WRKY binding site
	W box	Arabidopsis thaliana	495	-	TTGACC	WRKY binding site
NtVQ56	TCA-element	Nicotiana tabacum	690	+	CCATCTTTTT	cis-acting element involved in salicylic acid responsiveness
	W box	Arabidopsis thaliana	921	+	TTGACC	WRKY binding site
	W box	Arabidopsis thaliana	1681	-	TTGACC	WRKY binding site
NtVQ57	ABRE	Arabidopsis thaliana	619	+	TACGGTC	cis-acting element involved in the abscisic acid responsiveness
	LTR	Hordeum vulgare	367	+	CCGAAA	cis-acting element involved in low-temperature responsiveness
	LTR	Hordeum vulgare	1275	+	CCGAAA	cis-acting element involved in low-temperature responsiveness
	LTR	Hordeum vulgare	1096	+	CCGAAA	cis-acting element involved in low-temperature responsiveness
	W box	Arabidopsis thaliana	1686	-	TTGACC	WRKY binding site
NtVQ58	W box	Arabidopsis thaliana	1686	-	TTGACC	WRKY binding site
	WUN-motif	Brassica oleracea	1668	-	AAATTTCCT	wound-responsive element
NtVQ59	TC-rich repeats	Nicotiana tabacum	539	+	ATTCTCTAAC	cis-acting element involved in defense and stress responsiveness
	W box	Arabidopsis thaliana	1820	-	TTGACC	WRKY binding site
	W box	Arabidopsis thaliana	1835	-	TTGACC	WRKY binding site
